# Supplementary material for: An Isotopic Ratio Outlier Analysis Approach for Global Metabolomics of Biosynthetically Talented Actinomycetes
Source: Metabolites. 2019 Sep 10;9(9):181. doi: 10.3390/metabo9090181 (PMC6780544; doi:10.3390/metabo9090181)
Supplement: Supplementary file 1 [file metabolites-09-00181-s001.zip]

Archive with 3 entries (2 files):
- supplementary materials/
- supplementary materials/Supplementary Materials-Table S1-S3 .xlsx
- supplementary materials/Supplementary Materials.pdf
