# Supplementary material for: An Isotopic Ratio Outlier Analysis Approach for Global Metabolomics of Biosynthetically Talented Actinomycetes
Source: Metabolites. 2019 Sep 10;9(9):181. doi: 10.3390/metabo9090181 (PMC6780544; doi:10.3390/metabo9090181)
Supplement: Supplementary file 1 [file metabolites-09-00181-s001.zip › supplementary materials/Supplementary Materials-Table S1-S3 .xlsx]

## Sheet: TableS1-Metabolite Summary
Table S1. Metabolites detected from N. dassonvillei chemical extracts by evaluation of UHPLC/MS IROA signals using ClusterFinder software. Compound IDs containing "SECIM.Pos" indicate metabolites detected by ESI+ MS, while "SECIM.Neg" indicates detection in ESI- mode. The number of carbon atoms in each metabolite was proposed based on evaluation of an IROA peak pair of 12C and 13C monoisotopic si…
Compound ID	Exact Mass for 12C-Labeled Ion	Retention Time (min)	Number of Carbons from IROA Peak Pair Evaluation	Predicted Molecular Formula	Putative Metabolite Identity	Source of Putative Metabolite Identity
SECIM.Pos000000	147.113	0.63	6	C6H14N2O2	L-LYSINE (M+H)	Custom library
SECIM.Pos000001	130.087	0.63	6	C6H14N2O2	L-LYSINE (M+H-NH3)	Custom library
SECIM.Pos001018	129.103	0.63	6	C6H14N2O2	L-LYSINE (M+H-H2O)	Custom library
SECIM.Pos000002	191.077	0.64	6	C6H14N2O2	L-LYSINE (M+2Na-H)	Custom library
SECIM.Pos000003	327.052	0.64	6	C6H13N3NaO11	Possibly C6H13N3NaO11	Embedded database
SECIM.Pos001019	259.064	0.64	6	C6H11N4NaO6	Possibly C6H11N4NaO6	Embedded database
SECIM.Pos001020	531.014	0.65	6		UNK MZ 537.0335 RT 0.64	Embedded database
SECIM.neg000000	213.085	0.67	6		UNK MZ 219.1059 RT 0.64	Embedded database
SECIM.Pos001021	218.043	0.68	6	C6H13NO5	D-(+)-GLUCOSAMINE (M+K)	Custom library
SECIM.Pos001022	202.069	0.68	6	C6H13NO5	D-MANNOSAMINE (M+Na)	Custom library
SECIM.Pos001023	185.069	0.68	6	C6H14N2O2	L-LYSINE (M+K)	Custom library
SECIM.neg000001	145.098	0.69	6	C6H14N2O2	L-LYSINE (M-H)	Custom library
SECIM.neg000008	154.062	0.69	6	C6H9N3O2	L-HISTIDINE (M-H)	Custom library
SECIM.neg000010	104.035	0.69	3	C3H7NO3	L-SERINE (M-H)	Custom library
SECIM.neg000019	214.049	0.69	5	C5H14NO6P	SN-GLYCERO-3-PHOSPHOETHANOLAMINE	Embedded database
SECIM.Pos000004	175.119	0.69	6	C6H14N4O2	L-ARGININE	Embedded database
SECIM.Pos000005	156.077	0.69	6	C6H9N3O2	L-HISTIDINE (M+H)	Custom library
SECIM.Pos000006	191.103	0.69	7	C7H14N2O4	LL-2,6-DIAMINOHEPTANEDIOATE (M+H)	Custom library
SECIM.Pos001024	213.085	0.69	7	C7H14N2O4	LL-2,6-DIAMINOHEPTANEDIOATE (M+Na)	Custom library
SECIM.Pos001025	162.076	0.69	6	C6H13NO5	D-(+)-GLUCOSAMINE (M+H-H2O)	Custom library
SECIM.Pos001027	170.092	0.69	7	C7H11N3O2	N(PAI)-METHYL-L-HISTIDINE (M+H)	Custom library
SECIM.Pos001644	180.087	0.69	6	C6H13NO5	D-(+)-GLUCOSAMINE (M+H)	Custom library
SECIM.Pos000007	156.027	0.7	4	C4H7NO4	D-ASPARTATE (M+Na)	Custom library
SECIM.Pos001029	178.009	0.7	4	C4H7N3OS2	Possibly C4H7N3OS2	Embedded database
SECIM.Pos001030	150.076	0.7	5	C5H11NO4	BETA-L-LYXOFURANOSYLAMINE	Embedded database
SECIM.neg000020	114.02	0.71	4	C4H7NO4	D-ASPARTATE (M-H-[-H2O])	Custom library
SECIM.neg000025	132.03	0.71	4	C4H7NO4	D-ASPARTATE (M-H)	Custom library
SECIM.neg000026	115.004	0.71	4	C4H4O4	FUMARATE	Embedded database
SECIM.neg000032	467.034	0.71	6		UNK MZ 473.0557 RT 0.71	Embedded database
SECIM.Pos000008	134.045	0.71	4	C4H7NO4	D-ASPARTATE (M+H)	Custom library
SECIM.Pos000011	128.071	0.71	6	C6H9NO2	2,3,4,5-TETRAHYDROPYRIDINE-2-CARBOXYLATE	Embedded database
SECIM.neg000030	230.007	0.72	4	C4H10NO8P	Possibly C4H10NO8P	Embedded database
SECIM.Pos000009	116.035	0.72	4	C4H7NO4	L-ASPARTATE (M+H-H2O)	Custom library
SECIM.Pos001031	90.0557	0.72	3	C3H7NO2	L-ALANINE (M+H)	Custom library
SECIM.neg000027	88.0399	0.73	3	C3H7NO2	SARCOSINE (M-H)	Custom library
SECIM.Pos000013	102.055	0.73	4	C4H7NO2	Possibly C4H7NO2	Embedded database
SECIM.Pos000014	177.087	0.73	6	C6H12N2O4	D-ALANYL-D-SERINE ZWITTERION	Embedded database
SECIM.Pos000015	74.0609	0.73	3	C3H7NO	AMINOACETONE	Embedded database
SECIM.Pos000016	142.048	0.73	4	C4H9NO3	L-ALLOTHREONINE (M+Na)	Custom library
SECIM.Pos000017	237.025	0.73	6	C6H9N2O6P	D-ERYTHRO-1-(IMIDAZOL-4-YL)GLYCEROL 3-PHOSPHATE(2-)	Embedded database
SECIM.Pos000856	219.015	0.73	6	C6H7N2O5P	3-(IMIDAZOL-4-YL)-2-OXOPROPYL PHOSPHATE(2-)	Embedded database
SECIM.neg000033	118.051	0.74	4	C4H9NO3	L-ALLOTHREONINE (M-H)	Custom library
SECIM.neg000325	195.05	0.74	6	C6H12O7	Possibly C6H12O7	Embedded database
SECIM.neg000461	145.062	0.74	5	C5H10N2O3	L-GLUTAMINE	Embedded database
SECIM.Pos000010	159.077	0.74	6	C6H13N3O3	CITRULLINE (M+H-NH3)	Custom library
SECIM.Pos001034	252.108	0.74	9	C9H17NO7	MURAMIC ACID	Embedded database
SECIM.Pos001645	205.119	0.74	8	C8H16N2O4	N6-ACETYL-N6-HYDROXY-L-LYSINE	Embedded database
SECIM.Pos000019	130.05	0.75	5	C5H9NO4	N-METHYL-D-ASPARTIC ACID (M+H-H2O)	Custom library
SECIM.Pos000020	148.043	0.75	5	C5H9NO2S	THIOMORPHOLINE-3-CARBOXYLIC ACID	Embedded database
SECIM.Pos001033	120.101	0.75	4		UNK MZ 124.1158 RT 0.73	Embedded database
SECIM.neg000039	244.023	0.76	5	C5H12NO8P	Possibly C5H12NO8P	Embedded database
SECIM.neg000041	146.046	0.76	5	C5H9NO4	Possibly C5H9NO4	Embedded database
SECIM.neg000045	294.082	0.76	10	C10H17NO9	(S)-MALYL ALPHA-D-GLUCOSAMINIDE	Embedded database
SECIM.Pos000018	148.061	0.76	5	C5H9NO4	N-METHYL-D-ASPARTIC ACID (M+H)	Custom library
SECIM.Pos000656	196.064	0.76	6	C6H13NO4S	2-(N-MORPHOLINO)ETHANESULFONIC ACID	Embedded database
SECIM.neg000044	102.056	0.77	4	C4H9NO2	4-AMINOBUTANOATE	Embedded database
SECIM.neg000053	280.104	0.77	10	C10H19NO8	O-(ALPHA-D-MANNOSYL)-L-THREONINE	Embedded database
SECIM.Pos000021	198.124	0.77	9	C9H15N3O2	N(ALPHA),N(ALPHA),N(ALPHA)-TRIMETHYL-L-HISTIDINE	Embedded database
SECIM.Pos000025	188.036	0.77	5	C5H9N4P2	Possibly C5H9N4P2	Embedded database
SECIM.Pos001552	154.134	0.77	8	C8H15N3	Possibly C8H15N3	Embedded database
SECIM.neg000069	175.072	0.78	6	C6H12N2O4	D-ALANYL-D-SERINE	Embedded database
SECIM.neg000394	250.093	0.78	9	C9H17NO7	MURAMIC ACID	Embedded database
SECIM.Pos000022	166.054	0.78	5	C5H11NO3S	L-METHIONINE S-OXIDE	Embedded database
SECIM.Pos000023	168.049	0.78	5	C5H5N5O2	7,8-DIHYDRO-8-OXOGUANINE	Embedded database
SECIM.Pos000027	169.097	0.78	8	C8H12N2O2	PYRIDOXAMINE (M+H)	Custom library
SECIM.Pos001553	262.14	0.78	10	C10H19N3O5	Possibly C10H19N3O5	Embedded database
SECIM.neg000049	439.086	0.79	12	C12H18N5O13	Possibly C12H18N5O13	Embedded database
SECIM.neg000064	415.142	0.79	12	C12H23NO14	Possibly C12H23NO14	Embedded database
SECIM.Pos000024	176.103	0.79	6	C6H13N3O3	CITRULLINE (M+H)	Custom library
SECIM.Pos001554	189.135	0.79	7	C7H16N4O2	HOMOARGININE	Embedded database
SECIM.neg000051	379.082	0.8	12	C12H18N3O11	Possibly C12H18N3O11	Embedded database
SECIM.neg000057	387.115	0.8	12	C12H25N2O10P	FRUCTOSELYSINE 6-PHOSPHATE	Embedded database
SECIM.neg000058	431.104	0.8	12	C12H22N3O14	Possibly C12H22N3O14	Embedded database
SECIM.neg000329	179.056	0.8	6	C6H12O6	D-FRUCTOSE (M-H)	Custom library
SECIM.Pos000028	118.087	0.8	5	C5H11NO2	BETAINE (M+H)	Custom library
SECIM.Pos000026	149.025	0.81	5	C5H8O3S	4-METHYLTHIO-2-OXOBUTANOATE	Embedded database
SECIM.Pos000029	104.071	0.81	4	C4H9NO2	2-AMINO-2-METHYLPROPANOATE (M+H)	Custom library
SECIM.Pos000030	173.042	0.81	5	C5H10O5	D-LYXOSE (M+Na)	Custom library
SECIM.Pos000031	235.092	0.81	8	C8H14N2O6	Possibly C8H14N2O6	Embedded database
SECIM.Pos000032	162.076	0.81	6	C6H13NO5	D-(+)-GLUCOSAMINE (M+H-H2O)	Custom library
SECIM.Pos001036	235.165	0.81	5		UNK MZ 240.1818 RT 0.81	Embedded database
SECIM.Pos001368	150.076	0.81	5	C5H11NO4	BETA-L-LYXOFURANOSYLAMINE	Embedded database
SECIM.Pos001446	219.015	0.81	6	C6H7N2O5P	3-(IMIDAZOL-4-YL)-2-OXOPROPYL PHOSPHATE(2-)	Embedded database
SECIM.neg000061	308.099	0.82	11	C11H19NO9	N-ACETYLNEURAMINATE (M-H)	Custom library
SECIM.neg000066	233.078	0.82	8	C8H14N2O6	Possibly C8H14N2O6	Embedded database
SECIM.neg000073	102.056	0.82	4	C4H9NO2	4-AMINOBUTANOATE	Embedded database
SECIM.neg000059	341.109	0.83	12	C12H22O11	SUCROSE (M-H)	Custom library
SECIM.neg000077	233.078	0.83	8	C8H14N2O6	Possibly C8H14N2O6	Embedded database
SECIM.Pos001264	141.064	0.83	6	C6H8N2O2	3-METHYLIMIDAZOLEACETIC ACID	Embedded database
SECIM.neg000401	105.019	0.85	3	C3H6O4	GLYCERATE (M-H)	Custom library
SECIM.neg000088	247.094	0.86	9	C9H16N2O6	MALIOXAMYCIN	Embedded database
SECIM.Pos000033	116.07	0.86	5	C5H9NO2	Likely pro-lys (M+H -lys) (M+H)	Custom library
SECIM.Pos000034	138.053	0.86	5	C5H9NO2	L-PROLINE (M+Na)	Custom library
SECIM.Pos000035	70.066	0.86	4	C4H7N	Likely pro-lys (M+H -lys -CH2O2) (M+H)	Custom library
SECIM.Pos001039	232.131	0.86	4		UNK MZ 236.1444 RT 0.86	Embedded database
SECIM.Pos001040	160.035	0.86	5	C5H9NO2	L-PROLINE (M+2Na-H)	Custom library
SECIM.Pos001557	116.036	0.86	5	C5H8OP	Possibly C5H8OP	Embedded database
SECIM.Pos001558	116.045	0.86	5		UNK MZ 121.0600 RT 0.86	Embedded database
SECIM.Pos000036	112.051	0.87	4	C4H5N3O	CYTOSINE (M+H)	Custom library
SECIM.Pos000037	223.094	0.87	8	C8H10N6O2	Possibly C8H10N6O2	Embedded database
SECIM.neg000076	159.077	0.88	6	C6H12N2O3	N5-METHYL-L-GLUTAMINE	Embedded database
SECIM.neg000081	203.069	0.88	7	C7H12N2O5	AspAla	Embedded database
SECIM.Pos000038	134.033	0.88	4	C4H5N3O	CYTOSINE (M+Na)	Custom library
SECIM.Pos000039	150.006	0.88	4	C4H6O4P	Possibly C4H6O4P	Embedded database
SECIM.Pos000040	249.089	0.88	4		UNK MZ 253.1023 RT 0.88	Embedded database
SECIM.Pos000042	161.092	0.88	6	C6H12N2O3	N5-METHYL-L-GLUTAMINE	Embedded database
SECIM.Pos000043	175.072	0.88	6	C6H10N2O4	N-FORMIMINO-L-GLUTAMATE	Embedded database
SECIM.Pos000659	245.076	0.88	8	C8H14N5S2	Possibly C8H14N5S2	Embedded database
SECIM.Pos001041	245.076	0.88	4		UNK MZ 249.0894 RT 0.88	Embedded database
SECIM.Pos000041	199.064	0.89	6	C6H9N5OP	Possibly C6H9N5OP	Embedded database
SECIM.Pos001649	221.046	0.89	6	C6H12N3O2P2	Possibly C6H12N3O2P2	Embedded database
SECIM.Pos000044	141.066	0.9	6	C6H8N2O2	3-METHYLIMIDAZOLEACETIC ACID	Embedded database
SECIM.Pos000661	141.102	0.9	5		UNK MZ 146.1191 RT 0.90	Embedded database
SECIM.neg000078	270.103	0.91	0	C9H14N2O7	SUCCINAMOPINE	Embedded database
SECIM.neg000089	155.046	0.91	6	C6H8N2O3	4-IMIDAZOLONE-5-PROPANOATE	Embedded database
SECIM.neg000469	270.103	0.91	0	C9H14N2O7	SUCCINAMOPINE	Embedded database
SECIM.Pos000045	162.076	0.91	6	C6H11NO4	ALPHA-AMINOADIPATE	Embedded database
SECIM.Pos001042	175.108	0.91	7	C7H14N2O3	N2-ACETYL-L-ORNITHINE	Embedded database
SECIM.Pos000660	183.032	0.92	5	C5H12O3P2	Possibly C5H12O3P2	Embedded database
SECIM.Pos001559	132.102	0.94	6	C6H13NO2	L-LEUCINE	Embedded database
SECIM.Pos000048	97.0291	0.96	5	C5H4O2	PROTOANEMONIN	Embedded database
SECIM.Pos000049	127.062	0.96	4	C4H6N4O	5-AMINO-4-IMIDAZOLECARBOXYAMIDE	Embedded database
SECIM.Pos000050	128.046	0.96	4	C4H5N3O2	5-AMINO-4-IMIDAZOLE CARBOXYLATE	Embedded database
SECIM.Pos001044	245.149	0.96	6		UNK MZ 251.1696 RT 0.96	Embedded database
SECIM.Pos001265	110.035	0.96	4	C4H3N3O	Possibly C4H3N3O	Embedded database
SECIM.Pos000055	147.52	0.97	6	C6H7N5O9	Possibly C6H7N5O9	Embedded database
SECIM.Pos000858	115.04	0.97	5	C5H6O3	2-HYDROXY-2,4-PENTADIENOATE	Embedded database
SECIM.Pos000051	219.03	0.98	6	C6H12O6	MANNOSE (M+K)	Custom library
SECIM.Pos000054	161.027	0.98	6	C6H10OP2	Possibly C6H10OP2	Embedded database
SECIM.Pos000664	127.051	0.98	5	C5H6N2O2	4-IMIDAZOLEACETIC ACID (M+H)	Custom library
SECIM.Pos000052	197.048	0.99	6	C6H12O5S	Possibly C6H12O5S	Embedded database
SECIM.Pos000053	179.037	0.99	6	C6H5N5P	Possibly C6H5N5P	Embedded database
SECIM.Pos000663	153.022	0.99	4	C4H8O4S	Possibly C4H8O4S	Embedded database
SECIM.Pos001045	181.035	0.99	6	C6H4N4O3	Possibly C6H4N4O3	Embedded database
SECIM.neg000096	190.018	1	6	C6H9NO4S	THIOMORPHOLINE-3,5-DICARBOXYLIC ACID	Embedded database
SECIM.Pos000058	143.082	1.01	6	C6H10N2O2	ECTOINE	Embedded database
SECIM.Pos000060	165.064	1.01	6	C6H6N5O	Possibly C6H6N5O	Embedded database
SECIM.Pos001266	139.531	1.01	6	C6H12N3NaO8	Possibly C6H12N3NaO8	Embedded database
SECIM.neg000095	112.04	1.02	5	C5H7NO2	1-PYRROLINE-2-CARBOXYLATE	Embedded database
SECIM.Pos000061	185.042	1.02	6	C6H6N3O4	Possibly C6H6N3O4	Embedded database
SECIM.Pos000062	212.041	1.02	4	C4H10N3O5P	PHOSPHOCREATINE	Embedded database
SECIM.Pos001046	203.15	1.03	8	C8H18N4O2	ARG-OET	Embedded database
SECIM.Pos000064	175.108	1.05	7	C7H14N2O3	N2-ACETYL-L-ORNITHINE	Embedded database
SECIM.Pos000065	212.113	1.05	6	C6H14N5NaO2	Possibly C6H14N5NaO2	Embedded database
SECIM.Pos000063	217.068	1.06	6	C6H14N2NaO3P	Possibly C6H14N2NaO3P	Embedded database
SECIM.neg000094	322.044	1.07	9	C9H14N3O8P	CMP	Embedded database
SECIM.neg000484	322.044	1.07	9	C9H14N3O8P	CMP	Embedded database
SECIM.Pos000066	128.071	1.07	6	C6H9NO2	2,3,4,5-TETRAHYDROPYRIDINE-2-CARBOXYLATE	Embedded database
SECIM.Pos000067	324.059	1.07	9	C9H14N3O8P	CMP	Embedded database
SECIM.Pos001048	229.13	1.07	9	C9H16N4O3	DEOXYGUANIDINOPROCLAVAMINIC ACID	Embedded database
SECIM.Pos000860	112.051	1.08	4	C4H5N3O	3',5'-CYCLIC CMP (M+H -C5H7O6P) (M+H)	Custom library
SECIM.Pos001049	189.124	1.08	6	C6H14N5O2	Possibly C6H14N5O2	Embedded database
SECIM.Pos001050	180.069	1.08	4		UNK MZ 184.0824 RT 1.08	Embedded database
SECIM.neg000099	133.014	1.09	4	C4H6O5	(R)-MALATE (M-H)	Custom library
SECIM.Pos001562	221.033	1.09	6	C6H9N2O5P	3-(IMIDAZOL-4-YL)-2-OXOPROPYL PHOSPHATE	Embedded database
SECIM.neg000100	115.004	1.1	4	C4H6O5	(R)-MALATE (M-H-[-H2O])	Custom library
SECIM.Pos001051	190.107	1.1	4		UNK MZ 194.1207 RT 1.10	Embedded database
SECIM.Pos001052	145.108	1.1	5	C5H12N4O	4-GUANIDINOBUTANAMIDE	Embedded database
SECIM.neg000103	146.046	1.11	5	C5H9NO4	N-ACETYL-DL-SERINE (M-H)	Custom library
SECIM.Pos001047	252.108	1.11	9	C9H17NO7	MURAMIC ACID	Embedded database
SECIM.Pos001053	174.087	1.11	6	C6H11N3O3	5-GUANIDINO-2-OXOPENTANOATE	Embedded database
SECIM.Pos001561	187.144	1.11	4		UNK MZ 191.1574 RT 1.10	Embedded database
SECIM.Pos000073	252.108	1.12	9	C9H17NO7	MURAMIC ACID	Embedded database
SECIM.Pos000667	211.027	1.12	6	C6H5N5O2P	Possibly C6H5N5O2P	Embedded database
SECIM.neg000105	116.072	1.13	5	C5H11NO2	L-VALINE	Embedded database
SECIM.Pos000068	118.087	1.13	5	C5H11NO2	L-VALINE (M+H)	Custom library
SECIM.Pos000069	72.0816	1.13	4	C4H9N	Possibly C4H9N	Embedded database
SECIM.Pos000070	140.068	1.13	5	C5H7N4O	L-VALINE (M+Na) (M+H)	Custom library
SECIM.Pos000071	162.05	1.13	5	C5H11NO2	5-AMINOPENTANOATE (M+2Na-H)	Custom library
SECIM.Pos000665	102.055	1.13	4	C4H7NO2	Possibly C4H7NO2	Embedded database
SECIM.Pos000666	181.053	1.13	6	C6H12O4S	5-METHYLTHIO-D-RIBOSE	Embedded database
SECIM.Pos000668	203.035	1.13	6	C6H10N3OP2	Possibly C6H10N3OP2	Embedded database
SECIM.Pos001054	118.114	1.13	5		UNK MZ 123.1319 RT 1.13	Embedded database
SECIM.neg000111	116.072	1.14	5	C5H11NO2	L-VALINE	Embedded database
SECIM.Pos000072	143.014	1.14	4	C4H4N3OS	Possibly C4H4N3OS	Embedded database
SECIM.Pos001267	124.038	1.14	4	C4H6NNaO2	Possibly C4H6NNaO2	Embedded database
SECIM.neg000116	116.072	1.17	5	C5H11NO2	L-VALINE	Embedded database
SECIM.Pos001055	148.043	1.17	3		UNK MZ 151.0528 RT 1.16	Embedded database
SECIM.Pos001056	126.067	1.21	5	C5H7N3O	5-METHYLCYTOSINE HYDROCLORIDE (M+H)	Custom library
SECIM.Pos001057	256.067	1.21	6	C6H14N3O6P	Possibly C6H14N3O6P	Embedded database
SECIM.neg000406	157.012	1.22	3		UNK MZ 160.0217 RT 1.20	Embedded database
SECIM.Pos000079	175.108	1.22	7	C7H14N2O3	N2-ACETYL-L-ORNITHINE	Embedded database
SECIM.neg000113	89.0238	1.23	3	C3H6O3	GLYCERALDEHYDE (M-H)	Custom library
SECIM.Pos000076	158.045	1.23	6	C6H7NO4	2-AMINOMUCONATE	Embedded database
SECIM.Pos000077	197.053	1.23	6	C6H6N5O3	Possibly C6H6N5O3	Embedded database
SECIM.Pos000078	175.072	1.23	6	C6H10N2O4	N-FORMIMINO-L-GLUTAMATE	Embedded database
SECIM.Pos001058	176.103	1.23	6	C6H13N3O3	CITRULLINE	Embedded database
SECIM.Pos001059	168.074	1.23	5	C5H11N3O2	4-GUANIDINOBUTANOATE (M+Na)	Custom library
SECIM.neg000361	201.038	1.24	3		UNK MZ 204.0479 RT 1.20	Embedded database
SECIM.neg000114	323.028	1.25	9	C9H13N2O9P	URIDINE-5-MONOPHOSPHATE	Embedded database
SECIM.Pos000863	112.051	1.25	4	C4H5N3O	3',5'-CYCLIC CMP (M+H -C5H7O6P) (M+H)	Custom library
SECIM.Pos000080	130.087	1.26	6	C6H11NO2	PIPECOLATE (M+H)	Custom library
SECIM.Pos001060	203.114	1.26	7	C7H14N4O3	DINOTEFURAN	Embedded database
SECIM.Pos001563	133.061	1.26	4	C4H8N2O3	3-UREIDOPROPIONATE (M+H)	Custom library
SECIM.Pos001565	291.118	1.26	11	C11H18N2O7	N-SUCCINYL-LL-2,6-DIAMINOHEPTANEDIOATE	Embedded database
SECIM.Pos000669	232.007	1.27	4	C4H7O11	Possibly C4H7O11	Embedded database
SECIM.Pos000081	126.055	1.28	6	C6H7NO2	N-ETHYLMALEIMIDE	Embedded database
SECIM.Pos000082	163.042	1.29	6	C6H10O3S	1,2-DIHYDROXY-5-(METHYLTHIO)PENT-1-EN-3-ONE	Embedded database
SECIM.Pos000670	203.035	1.29	6	C6H10N3OP2	Possibly C6H10N3OP2	Embedded database
SECIM.Pos000671	181.053	1.29	6	C6H12O4S	5-METHYLTHIO-D-RIBOSE	Embedded database
SECIM.Pos000864	99.0447	1.29	5	C5H6O2	ALPHA-METHYLENE GAMMA-BUTYROLACTONE	Embedded database
SECIM.Pos001061	219.098	1.29	8	C8H14N2O5	GAMMA-L-GLUTAMYL-D-ALANINE	Embedded database
SECIM.Pos001062	283.078	1.29	7	C7H15N4O6P	Possibly C7H15N4O6P	Embedded database
SECIM.Pos001063	280.139	1.29	11	C11H21NO7	4,6-DIDEOXY-4-(3-DEOXY-L-GLYCERO-TETRONAMIDO)-2-O-METHYL-ALPHA-D-MANNOPYRANOSE	Embedded database
SECIM.Pos001065	194.048	1.29	6	C6H11NO4S	N-CARBOXY-L-METHIONINE	Embedded database
SECIM.Pos000083	136.051	1.3	6	C6H5N3O	3,N(4)-ETHENOCYTOSINE	Embedded database
SECIM.Pos000085	189.124	1.36	8	C8H16N2O3	GLYCYL-LEUCINE	Embedded database
SECIM.Pos000086	115.051	1.37	4	C4H8N2O3	3-UREIDOPROPIONATE (M+H-H2O)	Custom library
SECIM.neg000127	111.02	1.4	4	C4H4N2O2	URACIL	Embedded database
SECIM.Pos000865	124.04	1.4	6	C6H5NO2	NICOTINATE (M+H)	Custom library
SECIM.Pos000866	163.042	1.4	6	C6H10O3S	1,2-DIHYDROXY-5-(METHYLTHIO)PENT-1-EN-3-ONE	Embedded database
SECIM.Pos000088	126.055	1.41	6	C6H7NO2	N-ETHYLMALEIMIDE	Embedded database
SECIM.Pos000089	181.053	1.41	6	C6H12O4S	5-METHYLTHIO-D-RIBOSE	Embedded database
SECIM.Pos000090	203.035	1.41	6	C6H10N3OP2	Possibly C6H10N3OP2	Embedded database
SECIM.Pos000091	108.045	1.41	6	C6H5NO	NITROSOBENZENE	Embedded database
SECIM.Pos000867	99.0446	1.41	5	C5H6O2	ALPHA-METHYLENE GAMMA-BUTYROLACTONE	Embedded database
SECIM.Pos000092	113.035	1.44	4	C4H4N2O2	URACIL (M+H)	Custom library
SECIM.Pos000097	214.997	1.44	4	C4H7O8P	2-OXO-3-HYDROXY-4-PHOSPHOBUTANOATE	Embedded database
SECIM.Pos000674	212.959	1.44	4	C4H5O6PS	Possibly C4H5O6PS	Embedded database
SECIM.Pos001067	104.053	1.44	4	C4H9NS	L-Methionine (M+H -CH2O2) (M+H)	Custom library
SECIM.Pos001068	152.054	1.44	5	C5H8N2NaO2	L-Methionine (M+H S34) (M+H)	Custom library
SECIM.Pos001070	135.028	1.44	5	C5H5NNaO2	L-Methionine S34 -NH3) (M+H)	Custom library
SECIM.neg000133	150.039	1.45	5	C5H5N5O	GUANINE	Embedded database
SECIM.Pos000093	157.097	1.45	7	C7H12N2O2	Possibly C7H12N2O2	Embedded database
SECIM.Pos000094	179.079	1.45	7	C7H8N5O	Possibly C7H8N5O	Embedded database
SECIM.Pos000095	150.059	1.45	5	C5H11NO2S	L-METHIONINE (M+H)	Custom library
SECIM.Pos001066	133.032	1.45	5	C5H11NO2S	L-METHIONINE (M+H-NH3)	Custom library
SECIM.Pos001069	172.04	1.45	5	C5H7N4OS	L-Methionine (M+Na) (M+H)	Custom library
SECIM.Pos001071	172.097	1.45	8	C8H13NO3	CROTANECINE	Embedded database
SECIM.neg000135	133.051	1.53	5	C5H10O4	DEOXYRIBOSE	Embedded database
SECIM.Pos001568	162.058	1.55	6	C6H11NO2S	S-ALLYL-L-CYSTEINE	Embedded database
SECIM.neg000134	147.03	1.56	5	C5H8O5	D-ARABINONO-1,4-LACTONE	Embedded database
SECIM.Pos000101	186.113	1.58	5		UNK MZ 191.1292 RT 1.57	Embedded database
SECIM.Pos000103	119.017	1.59	4	C4H6O2S	DIVINYL SULFONE	Embedded database
SECIM.Pos000105	139.023	1.59	4	C4H10OS2	Possibly C4H10OS2	Embedded database
SECIM.Pos000102	137.027	1.6	4	C4H8O3S	S-METHYL-1-THIO-D-GLYCERATE	Embedded database
SECIM.Pos000106	159.009	1.6	4	C4H6N3P2	Possibly C4H6N3P2	Embedded database
SECIM.Pos000868	203.034	1.61	6	C6H10N3OP2	Possibly C6H10N3OP2	Embedded database
SECIM.Pos000869	181.053	1.61	6	C6H12O4S	5-METHYLTHIO-D-RIBOSE	Embedded database
SECIM.Pos001073	203.019	1.61	6	C6H7N2O4P	Possibly C6H7N2O4P	Embedded database
SECIM.Pos001074	130.098	1.64	5	C5H11N3O	4-GUANIDINOBUTANAL	Embedded database
SECIM.Pos000107	123.056	1.65	6	C6H6N2O	NICOTINAMIDE (M+H)	Custom library
SECIM.Pos000108	146.093	1.66	5	C5H11N3O2	FIBRIN	Embedded database
SECIM.Pos000109	217.13	1.66	8	C8H16N4O3	N(ALPHA)-ACETYL-L-ARGININE	Embedded database
SECIM.Pos000110	348.07	1.7	10	C10H14N5O7P	ADENOSINE 5'-MONOPHOSPHATE	Embedded database
SECIM.Pos000111	158.045	1.72	6	C6H7NO4	2-AMINOMUCONATE	Embedded database
SECIM.Pos001076	176.055	1.72	6	C6H9NO5	N-ACETYL-L-ASPARTATE	Embedded database
SECIM.neg000144	128.035	1.78	5	C5H7NO3	5-OXO-L-PROLINE (M-H)	Custom library
SECIM.Pos000676	254.051	1.78	6	C6H12N3O6P	Possibly C6H12N3O6P	Embedded database
SECIM.Pos001077	162.076	1.79	4		UNK MZ 166.0897 RT 1.79	Embedded database
SECIM.Pos001651	120.066	1.79	4	C4H9NO3	L-THREONINE	Embedded database
SECIM.Pos000112	152.082	1.82	7	C7H9N3O	N(PROS)-METHYL-L-HISTIDINE RESIDUE	Embedded database
SECIM.Pos000113	234.097	1.83	9	C9H15NO6	Possibly C9H15NO6	Embedded database
SECIM.Pos001271	204.087	1.91	8	C8H13NO5	N2-ACETYL-L-AMINOADIPATE	Embedded database
SECIM.Pos001570	145.134	1.91	7	C7H16N2O	N-(3-AMINOPROPYL)-4-AMINOBUTANAL	Embedded database
SECIM.Pos000870	210.087	1.92	4		UNK MZ 214.1008 RT 1.92	Embedded database
SECIM.neg000149	191.019	1.94	6	C6H8O7	CITRATE	Embedded database
SECIM.Pos000114	166.048	1.95	6	C6H5N4O2	Possibly C6H5N4O2	Embedded database
SECIM.Pos000677	144.066	1.95	6	C6H9NO3	2-HYDROXYMETHYLCLAVAM	Embedded database
SECIM.Pos000115	168.066	1.96	8	C8H9NO3	PYRIDOXAL (M+H)	Custom library
SECIM.Pos000116	110.061	1.98	6	C6H7NO	2-AMINOPHENOL (M+H)	Custom library
SECIM.Pos001572	364.066	1.98	10	C10H14N5O8P	GUANOSINE 5'-PHOSPHATE	Embedded database
SECIM.Pos000117	167.082	2.02	8	C8H10N2O2	2-(P-HYDROXYPHENYL)GLYCINAMIDE	Embedded database
SECIM.Pos001079	139.05	2.05	6	C6H6N2O2	UROCANATE (M+H)	Custom library
SECIM.Pos000678	135.011	2.14	4	C4H8OP2	Possibly C4H8OP2	Embedded database
SECIM.neg000156	188.056	2.21	7	C7H11NO5	N-ACETYL-DL-GLUTAMIC ACID (M-H)	Custom library
SECIM.Pos000118	132.102	2.22	6	C6H13NO2	L-ISOLEUCINE (M+H)	Custom library
SECIM.Pos000119	154.084	2.22	6	C6H13NO2	L-ISOLEUCINE (M+Na)	Custom library
SECIM.Pos000120	86.0971	2.22	5	C5H11N	L-LEUCINE (M+H -CH2O2) (M+H)	Custom library
SECIM.Pos000680	150.067	2.25	7	C7H7N3O	Possibly C7H7N3O	Embedded database
SECIM.neg000159	265.058	2.26	0	C8H8N3O7	Possibly C8H8N3O7	Embedded database
SECIM.neg000157	117.019	2.29	4	C4H6O4	SUCCINATE	Embedded database
SECIM.neg000160	233.01	2.31	0	C4H9NO8P	Possibly C4H9NO8P	Embedded database
SECIM.neg000166	130.088	2.35	6	C6H13NO2	L-ISOLEUCINE (M-H)	Custom library
SECIM.Pos000122	243.134	2.35	6		UNK MZ 249.1537 RT 2.35	Embedded database
SECIM.Pos000123	86.0608	2.41	4	C4H7NO	Possibly C4H7NO	Embedded database
SECIM.Pos001084	154.084	2.46	6	C6H13NO2	L-ISOLEUCINE (M+Na)	Custom library
SECIM.Pos001082	86.0971	2.47	5	C5H11N	L-LEUCINE (M+H -CH2O2) (M+H)	Custom library
SECIM.Pos001083	132.102	2.47	6	C6H13NO2	L-ISOLEUCINE (M+H)	Custom library
SECIM.Pos000127	154.084	2.49	6	C6H13NO2	L-ISOLEUCINE (M+Na)	Custom library
SECIM.Pos000125	132.102	2.5	6	C6H13NO2	L-ISOLEUCINE (M+H)	Custom library
SECIM.Pos000126	86.0971	2.52	5	C5H11N	Possibly C5H11N	Embedded database
SECIM.Pos000683	263.056	2.58	6	C6H15O9P	D-MANNITOL 1-PHOSPHATE	Embedded database
SECIM.Pos000131	185.129	2.68	4		UNK MZ 189.1421 RT 2.68	Embedded database
SECIM.Pos000872	207.111	2.68	4		UNK MZ 211.1238 RT 2.68	Embedded database
SECIM.Pos001086	158.092	2.71	6	C6H11N3O2	L-HISTIDINIUM(2+)	Embedded database
SECIM.Pos000685	387.129	2.73	4		UNK MZ 391.1432 RT 2.74	Embedded database
SECIM.Pos001448	365.147	2.74	4		UNK MZ 369.1607 RT 2.73	Embedded database
SECIM.Pos000686	134.072	2.77	7	C7H7N3	2-AMINOBENZIMIDAZOLE	Embedded database
SECIM.Pos001087	212.038	2.78	9	C9H11NOP2	Possibly C9H11NOP2	Embedded database
SECIM.Pos000132	145.049	2.79	6	C6H8O4	DIMETHYLMALEATE	Embedded database
SECIM.Pos000134	155.057	2.82	5	C5H6N4O2	Possibly C5H6N4O2	Embedded database
SECIM.Pos000137	185.129	2.95	4		UNK MZ 189.1420 RT 2.95	Embedded database
SECIM.Pos001088	139.05	2.96	6	C6H6N2O2	UROCANATE	Embedded database
SECIM.Pos000139	184.108	3.03	3		UNK MZ 187.1183 RT 3.03	Embedded database
SECIM.Pos000140	129.066	3.05	5	C5H8N2O2	5,6-DIHYDROTHYMINE	Embedded database
SECIM.Pos000141	188.129	3.08	5		UNK MZ 193.1452 RT 3.06	Embedded database
SECIM.Pos000688	165.066	3.12	8	C8H8N2O2	RICININE	Embedded database
SECIM.Pos001576	161.129	3.14	7	C7H16N2O2	N6-METHYL-L-LYSINE	Embedded database
SECIM.Pos000874	207.111	3.24	4		UNK MZ 211.1193 RT 3.24	Embedded database
SECIM.Pos000142	127.051	3.33	5	C5H6N2O2	THYMINE (M+H)	Custom library
SECIM.Pos001577	218.15	3.39	9	C9H19N3O3	BETA-ALANYL-L-LYSINE	Embedded database
SECIM.Pos001089	147.044	3.43	9	C9H6O2	L-TYROSINE (M+H -NH3 -H20) (M+H)	Custom library
SECIM.Pos000144	136.076	3.44	8	C8H9NO	Possibly C8H9NO	Embedded database
SECIM.Pos000146	182.082	3.44	9	C9H11NO3	L-TYROSINE (M+H)	Custom library
SECIM.Pos000147	165.055	3.44	9	C9H11NO3	L-TYROSINE (M+H-NH3)	Custom library
SECIM.Pos000148	204.063	3.44	9	C9H11NO3	L-TYROSINE (M+Na)	Custom library
SECIM.Pos000149	123.044	3.44	7	C7H6O2	L-TYROSINE (M+H -NH3 -CH2O) (M+H)	Custom library
SECIM.Pos000150	158.082	3.44	7	C7H11NO3	PARAMETHADIONE	Embedded database
SECIM.Pos001090	119.05	3.44	8	C8H6O	BENZOFURAN	Embedded database
SECIM.Pos000145	180.064	3.45	7	C7H7N4O2	Possibly C7H7N4O2	Embedded database
SECIM.Pos001093	217.119	3.46	6		UNK MZ 223.1387 RT 3.44	Embedded database
SECIM.Pos000153	179.079	3.66	7	C7H8N5O	Possibly C7H8N5O	Embedded database
SECIM.Pos001373	176.02	3.66	4	C4H6N3O3P	Possibly C4H6N3O3P	Embedded database
SECIM.Pos000151	157.097	3.67	7	C7H12N2O2	Possibly C7H12N2O2	Embedded database
SECIM.Pos000875	194.031	3.67	4	C4H8N3O4P	Possibly C4H8N3O4P	Embedded database
SECIM.Pos000152	216.012	3.68	4	C4H7O10	Possibly C4H7O10	Embedded database
SECIM.Pos001095	196.04	3.74	5	C5H12N2O2PS	Possibly C5H12N2O2PS	Embedded database
SECIM.Pos001096	112.04	3.77	5	C5H5NO2	2,5-DIHYDROXYPYRIDINE	Embedded database
SECIM.Pos000154	245.15	3.82	6		UNK MZ 251.1696 RT 3.82	Embedded database
SECIM.Pos001097	144.066	3.85	6	C6H9NO3	2-HYDROXYMETHYLCLAVAM	Embedded database
SECIM.Pos000155	115.039	3.88	5	C5H6O3	2-HYDROXY-2,4-PENTADIENOATE	Embedded database
SECIM.Pos000156	127.05	3.95	5	C5H6N2O2	THYMINE	Embedded database
SECIM.Pos000157	113.06	3.97	6	C6H8O2	CYCLOHEXANE-1,3-DIONE	Embedded database
SECIM.Pos001098	227.139	4	6		UNK MZ 233.1589 RT 4.01	Embedded database
SECIM.Pos000158	130.087	4.07	6	C6H11NO2	PIPECOLATE	Embedded database
SECIM.Pos000159	152.068	4.07	6	C6H7N4O	Possibly C6H7N4O	Embedded database
SECIM.Pos000160	141.053	4.07	5	C5H6N3O2	Possibly C5H6N3O2	Embedded database
SECIM.Pos000161	101.06	4.07	5	C5H8O2	5-VALEROLACTONE	Embedded database
SECIM.Pos000162	180.063	4.24	7	C7H7N4O2	Possibly C7H7N4O2	Embedded database
SECIM.Pos000163	158.081	4.24	7	C7H11NO3	PARAMETHADIONE	Embedded database
SECIM.Pos001580	196.046	4.24	4	C4H10N3O4P	Possibly C4H10N3O4P	Embedded database
SECIM.Pos000164	123.044	4.42	7	C7H6O2	BENZOATE	Embedded database
SECIM.Pos000165	182.024	4.67	6	C6H5N4OS	Possibly C6H5N4OS	Embedded database
SECIM.Pos000166	160.043	4.67	6	C6H11NP2	Possibly C6H11NP2	Embedded database
SECIM.Pos000167	118.032	4.67	4	C4H7NOS	L-HOMOCYSTEINE THIOLACTONE	Embedded database
SECIM.Pos000170	100.076	4.91	5	C5H9NO	N-METHYL-2-PYRROLIDINONE	Embedded database
SECIM.Pos000171	122.058	4.93	5	C5H5N4	Possibly C5H5N4	Embedded database
SECIM.Pos000172	168.066	5.11	8	C8H9NO3	PYRIDOXAL	Embedded database
SECIM.Pos000173	190.048	5.11	8	C8H5N4O2	Possibly C8H5N4O2	Embedded database
SECIM.Pos000174	131.071	5.24	6	C6H10O3	4-METHYL-2-OXOPENTANOATE	Embedded database
SECIM.Pos000175	153.052	5.24	6	C6H6N3O2	Possibly C6H6N3O2	Embedded database
SECIM.Pos001100	123.044	5.45	7	C7H6O2	BENZOATE	Embedded database
SECIM.Pos000689	181.095	5.67	7	C7H10N5O	7-AMMONIOMETHYL-7-DEAZAGUANINE	Embedded database
SECIM.Pos000176	271.165	5.71	6		UNK MZ 277.1850 RT 5.73	Embedded database
SECIM.Pos001273	199.144	5.73	5		UNK MZ 204.1612 RT 5.75	Embedded database
SECIM.Pos000177	238.057	5.77	6	C6H12N3O5P	Possibly C6H12N3O5P	Embedded database
SECIM.Pos001451	240.053	5.77	6	C6H12N2O6P	Possibly C6H12N2O6P	Embedded database
SECIM.Pos001581	187.04	5.87	6	C6H8N3O2S	Possibly C6H8N3O2S	Embedded database
SECIM.Pos001582	165.058	5.87	6	C6H14OP2	Possibly C6H14OP2	Embedded database
SECIM.Pos000178	227.139	5.9	6		UNK MZ 233.1589 RT 5.90	Embedded database
SECIM.neg000197	117.055	5.94	5	C5H10O3	5-HYDROXYPENTANOATE	Embedded database
SECIM.Pos000179	314.092	5.97	11	C11H17N5O2P2	Possibly C11H17N5O2P2	Embedded database
SECIM.Pos000877	199.144	5.97	5		UNK MZ 204.1611 RT 5.98	Embedded database
SECIM.Pos000180	219.134	5.98	9	C9H18N2O4	N2-(D-1-CARBOXYETHYL)-L-LYSINE	Embedded database
SECIM.Pos001102	210.124	5.99	5		UNK MZ 215.1407 RT 5.98	Embedded database
SECIM.Pos000182	181.134	6.02	5		UNK MZ 186.1505 RT 6.02	Embedded database
SECIM.Pos000184	183.077	6.06	8	C8H10N2O3	Possibly C8H10N2O3	Embedded database
SECIM.Pos000690	216.123	6.06	5		UNK MZ 221.1398 RT 6.06	Embedded database
SECIM.Pos001274	199.144	6.06	5		UNK MZ 204.1613 RT 6.08	Embedded database
SECIM.Pos000187	238.057	6.09	6	C6H12N3O5P	Possibly C6H12N3O5P	Embedded database
SECIM.Pos000185	210.986	6.1	5	C5H9O3P3	Possibly C5H9O3P3	Embedded database
SECIM.Pos000186	189.004	6.1	5	C5H5N2O4P	Possibly C5H5N2O4P	Embedded database
SECIM.Pos001103	243.17	6.11	5		UNK MZ 248.1868 RT 6.11	Embedded database
SECIM.Pos001104	315.155	6.14	9		UNK MZ 324.1847 RT 6.14	Embedded database
SECIM.Pos000188	226.143	6.15	7		UNK MZ 233.1672 RT 6.15	Embedded database
SECIM.Pos000691	199.108	6.17	8	C8H15N4P	Possibly C8H15N4P	Embedded database
SECIM.Pos000878	199.108	6.17	9	C9H14N2O3	Possibly C9H14N2O3	Embedded database
SECIM.Pos000189	330.06	6.19	10	C10H12N5O6P	3',5'-CYCLIC AMP (M+H)	Custom library
SECIM.neg000204	164.072	6.2	9	C9H11NO2	L-PHENYLALANINE	Embedded database
SECIM.neg000205	232.059	6.2	9	C9H13O7	Possibly C9H13O7	Embedded database
SECIM.Pos000190	175.144	6.2	8	C8H18N2O2	N(6),N(6)-DIMETHYL-L-LYSINE	Embedded database
SECIM.Pos000191	167.057	6.22	6	C6H6N4O2	7-METHYLXANTHINE	Embedded database
SECIM.Pos000192	166.087	6.23	9	C9H11NO2	Possibly C9H11NO2	Embedded database
SECIM.Pos000194	208.135	6.23	7		UNK MZ 215.1565 RT 6.28	Embedded database
SECIM.Pos000692	193.094	6.23	8	C8H10N5O	Possibly C8H10N5O	Embedded database
SECIM.Pos001105	188.068	6.23	9	C9H7N4O	L-PHENYLALANINE (M+Na) (M+H)	Custom library
SECIM.Pos001107	131.049	6.23	9	C9H6O	L-PHENYLALANINE (M+H -NH3 -H20) (M+H)	Custom library
SECIM.Pos000193	120.081	6.24	8	C8H9N	L-PHENYLALANINE (M+H -CH2O2) (M+H)	Custom library
SECIM.Pos001106	149.06	6.24	9	C9H8O2	L-PHENYLALANINE (M+H -NH3) (M+H)	Custom library
SECIM.Pos001108	103.055	6.24	8	C8H6	L-PHENYLALANINE (M+H -NH3 -CH2O2) (M+H)	Custom library
SECIM.Pos000195	178.072	6.25	7	C7H7N5O	Possibly C7H7N5O	Embedded database
SECIM.Pos000693	171.113	6.25	8	C8H14N2O2	LEVETIRACETAM	Embedded database
SECIM.Pos000694	200.054	6.25	7	C7H6N5NaO	Possibly C7H6N5NaO	Embedded database
SECIM.Pos001110	243.206	6.3	6		UNK MZ 249.2268 RT 6.30	Embedded database
SECIM.Pos001584	251.175	6.3	6		UNK MZ 257.1955 RT 6.30	Embedded database
SECIM.Pos001111	241.154	6.31	5		UNK MZ 246.1714 RT 6.31	Embedded database
SECIM.Pos001112	142.123	6.33	8	C8H15NO	HYGRINE	Embedded database
SECIM.Pos001585	178.123	6.34	11	C11H15NO	PHENMETRAZINE	Embedded database
SECIM.Pos001452	167.056	6.4	6	C6H6N4O2	7-METHYLXANTHINE	Embedded database
SECIM.Pos001453	166.098	6.4	3		UNK MZ 169.1076 RT 6.41	Embedded database
SECIM.Pos001586	199.144	6.4	5		UNK MZ 204.1612 RT 6.40	Embedded database
SECIM.Pos001113	243.206	6.41	6		UNK MZ 249.2268 RT 6.41	Embedded database
SECIM.Pos001114	160.121	6.41	14	C14H30N4O4	ISTAMYCIN Y0	Embedded database
SECIM.Pos000197	185.129	6.42	4		UNK MZ 189.1420 RT 6.42	Embedded database
SECIM.Pos000695	167.118	6.43	9	C9H14N2O	Possibly C9H14N2O	Embedded database
SECIM.Pos000881	167.118	6.43	4		UNK MZ 171.1315 RT 6.44	Embedded database
SECIM.Pos000697	138.055	6.44	7	C7H7NO2	ANTHRANILATE	Embedded database
SECIM.Pos000198	165.103	6.45	4		UNK MZ 169.1158 RT 6.45	Embedded database
SECIM.Pos000202	181.062	6.47	8	C8H8N2O3	NICOTINURATE	Embedded database
SECIM.Pos000199	181.133	6.48	5		UNK MZ 186.1501 RT 6.48	Embedded database
SECIM.Pos000200	144.102	6.48	7	C7H13NO2	STACHYDRINE	Embedded database
SECIM.Pos000201	211.152	6.48	6		UNK MZ 217.1727 RT 6.48	Embedded database
SECIM.Pos000698	210.151	6.48	7		UNK MZ 217.1725 RT 6.48	Embedded database
SECIM.Pos000203	201.123	6.49	8		UNK MZ 209.1501 RT 6.49	Embedded database
SECIM.Pos000204	223.105	6.49	9	C9H12N5O2	Possibly C9H12N5O2	Embedded database
SECIM.Pos001115	201.123	6.49	9	C9H16N2O3	Possibly C9H16N2O3	Embedded database
SECIM.Pos001454	115.04	6.49	5	C5H6O3	2-HYDROXY-2,4-PENTADIENOATE	Embedded database
SECIM.Pos000205	202.144	6.5	6		UNK MZ 208.1634 RT 6.51	Embedded database
SECIM.Pos001118	262.092	6.51	10	C10H15NO7	HYMEXAZOL O-GLUCOSIDE	Embedded database
SECIM.Pos001120	251.15	6.52	12	C12H18N4O2	Possibly C12H18N4O2	Embedded database
SECIM.Pos001588	211.144	6.52	6		UNK MZ 217.1643 RT 6.52	Embedded database
SECIM.Pos001121	192.138	6.53	7		UNK MZ 199.1619 RT 6.54	Embedded database
SECIM.Pos000206	164.094	6.54	5		UNK MZ 169.1100 RT 6.54	Embedded database
SECIM.Pos000207	187.144	6.55	4		UNK MZ 191.1575 RT 6.55	Embedded database
SECIM.Pos000208	172.097	6.56	8	C8H13NO3	CROTANECINE	Embedded database
SECIM.Pos000211	173.071	6.57	10	C10H8N2O	4-BENZOYLPYRAZOLE	Embedded database
SECIM.Pos001122	252.123	6.57	9	C9H13N7O2	Possibly C9H13N7O2	Embedded database
SECIM.Pos001276	194.079	6.57	8	C8H9N4O2	Possibly C8H9N4O2	Embedded database
SECIM.Pos000700	208.134	6.58	7		UNK MZ 215.1565 RT 6.57	Embedded database
SECIM.Pos000210	213.16	6.59	9	C9H18N5O	Possibly C9H18N5O	Embedded database
SECIM.Pos000212	210.149	6.59	7		UNK MZ 217.1725 RT 6.59	Embedded database
SECIM.Pos000213	335.052	6.59	10	C10H6N8O6	Possibly C10H6N8O6	Embedded database
SECIM.Pos000214	313.071	6.59	10	C10H17O9P	Possibly C10H17O9P	Embedded database
SECIM.Pos001119	213.16	6.59	6		UNK MZ 219.1799 RT 6.54	Embedded database
SECIM.Pos001123	213.16	6.59	4		UNK MZ 217.1727 RT 6.59	Embedded database
SECIM.Pos001455	213.16	6.59	6		UNK MZ 219.1801 RT 6.60	Embedded database
SECIM.Pos000701	115.076	6.6	6	C6H10O2	2-HYDROXYCYCLOHEXAN-1-ONE	Embedded database
SECIM.Pos000215	130.087	6.61	6	C6H11NO2	PIPECOLATE	Embedded database
SECIM.Pos000216	126.055	6.61	6	C6H7NO2	N-ETHYLMALEIMIDE	Embedded database
SECIM.Pos001589	181.098	6.61	4		UNK MZ 185.1109 RT 6.59	Embedded database
SECIM.neg000436	218.103	6.63	9	C9H17NO5	D-PANTOTHENIC ACID (M-H)	Custom library
SECIM.Pos000217	220.118	6.63	9	C9H17NO5	D-PANTOTHENIC ACID (M+H)	Custom library
SECIM.Pos000703	226.071	6.63	10	C10H11NO5	LOOKUP	Embedded database
SECIM.Pos000704	244.082	6.63	10	C10H13NO6	Possibly C10H13NO6	Embedded database
SECIM.Pos000218	242.1	6.64	9	C9H17NO5	D-PANTOTHENIC ACID (M+Na)	Custom library
SECIM.Pos001126	158.081	6.64	5	C5H9N4O2	Possibly C5H9N4O2	Embedded database
SECIM.Pos001127	197.165	6.66	4		UNK MZ 201.1781 RT 6.65	Embedded database
SECIM.Pos001277	198.095	6.67	8	C8H13N4S	Possibly C8H13N4S	Embedded database
SECIM.Pos001278	153.066	6.67	7	C7H8N2O2	N1-METHYL-2-PYRIDONE-5-CARBOXAMIDE	Embedded database
SECIM.Pos000220	192.138	6.68	7		UNK MZ 199.1619 RT 6.68	Embedded database
SECIM.Pos000221	211.108	6.68	10	C10H14N2O3	APROBARBITAL	Embedded database
SECIM.Pos001592	174.059	6.69	7	C7H13NP2	Possibly C7H13NP2	Embedded database
SECIM.Pos000223	172.116	6.7	7		UNK MZ 179.1400 RT 6.70	Embedded database
SECIM.Pos000225	193.095	6.7	8	C8H10N5O	Possibly C8H10N5O	Embedded database
SECIM.Pos000708	165.102	6.7	4		UNK MZ 169.1159 RT 6.70	Embedded database
SECIM.Pos000883	129.103	6.7	6	C6H12N2O	L-LYSINE 1,6-LACTAM	Embedded database
SECIM.Pos000222	128.098	6.71	5		UNK MZ 133.1151 RT 6.71	Embedded database
SECIM.Pos000224	213.16	6.71	6		UNK MZ 219.1798 RT 6.72	Embedded database
SECIM.Pos000227	235.142	6.71	6		UNK MZ 241.1614 RT 6.72	Embedded database
SECIM.Pos000884	126.092	6.71	7	C7H11NO	CYCLOHEXYL ISOCYANATE	Embedded database
SECIM.Pos001280	126.092	6.71	9		UNK MZ 135.1226 RT 6.70	Embedded database
SECIM.Pos001282	195.149	6.71	6		UNK MZ 201.1694 RT 6.72	Embedded database
SECIM.Pos000226	156.102	6.73	8	C8H13NO2	RETRONECINE	Embedded database
SECIM.Pos000228	202.144	6.74	6		UNK MZ 208.1639 RT 6.75	Embedded database
SECIM.Pos000229	227.139	6.77	4		UNK MZ 231.1524 RT 6.76	Embedded database
SECIM.Pos000231	249.121	6.77	4		UNK MZ 253.1342 RT 6.76	Embedded database
SECIM.Pos001901	126.055	6.78	6	C6H7NO2	N-ETHYLMALEIMIDE	Embedded database
SECIM.Pos000230	209.129	6.79	6		UNK MZ 215.1487 RT 6.78	Embedded database
SECIM.Pos000232	237.025	6.8	6	C6H9N2O6P	D-ERYTHRO-1-(IMIDAZOL-4-YL)GLYCEROL 3-PHOSPHATE(2-)	Embedded database
SECIM.Pos000885	182.08	6.8	9	C9H11NO3	L-TYROSINE	Embedded database
SECIM.Pos000235	207.077	6.81	9	C9H11N4P	Possibly C9H11N4P	Embedded database
SECIM.Pos000233	137.108	6.83	8	C8H12N2	N,N-DIMETHYL-1,4-PHENYLENEDIAMINE	Embedded database
SECIM.Pos000234	167.118	6.83	4		UNK MZ 171.1316 RT 6.83	Embedded database
SECIM.Pos000710	195.149	6.83	6		UNK MZ 201.1690 RT 6.81	Embedded database
SECIM.Pos000713	123.044	6.83	7	C7H6O2	BENZOATE	Embedded database
SECIM.Pos000886	169.05	6.83	8	C8H8O4	HOMOGENTISATE	Embedded database
SECIM.Pos001283	167.118	6.83	9	C9H14N2O	Possibly C9H14N2O	Embedded database
SECIM.Pos000236	184.043	6.85	8	C8H9NO2S	P-HYDROXYPHENYLACETOTHIOHYDROXIMATE	Embedded database
SECIM.Pos000239	136.076	6.85	8	C8H9NO	N-PHENYLACETAMIDE	Embedded database
SECIM.Pos001656	165.102	6.85	4		UNK MZ 169.1157 RT 6.84	Embedded database
SECIM.Pos000238	335.053	6.87	10	C10H6N8O6	Possibly C10H6N8O6	Embedded database
SECIM.Pos000887	213.16	6.87	6		UNK MZ 219.1798 RT 6.88	Embedded database
SECIM.Pos001376	138.091	6.87	8	C8H11NO	TYRAMINE	Embedded database
SECIM.Pos000237	313.07	6.88	10	C10H17O9P	Possibly C10H17O9P	Embedded database
SECIM.Pos000240	227.139	6.88	6		UNK MZ 233.1589 RT 6.88	Embedded database
SECIM.Pos000241	171.077	6.88	5		UNK MZ 176.0926 RT 6.88	Embedded database
SECIM.Pos000888	174.059	6.89	7	C7H13NP2	Possibly C7H13NP2	Embedded database
SECIM.Pos000242	182.13	6.9	4		UNK MZ 186.1427 RT 6.89	Embedded database
SECIM.Pos000244	183.149	6.9	5		UNK MZ 188.1656 RT 6.91	Embedded database
SECIM.Pos001130	165.102	6.91	4		UNK MZ 169.1157 RT 6.91	Embedded database
SECIM.Pos000245	181.134	6.92	5		UNK MZ 186.1496 RT 6.92	Embedded database
SECIM.Pos000714	199.144	6.92	5		UNK MZ 204.1608 RT 6.92	Embedded database
SECIM.Pos000243	168.138	6.93	5		UNK MZ 173.1557 RT 6.93	Embedded database
SECIM.Pos000246	187.144	6.93	9	C9H18N2O2	N-(3-ACETAMIDOPROPYL)-4-AMINOBUTANAL	Embedded database
SECIM.Pos001657	213.16	6.94	6		UNK MZ 219.1799 RT 6.97	Embedded database
SECIM.Pos000247	180.113	6.96	4		UNK MZ 184.1266 RT 6.97	Embedded database
SECIM.Pos001596	277.191	6.96	9		UNK MZ 286.2216 RT 6.95	Embedded database
SECIM.Pos000889	202.095	6.97	4		UNK MZ 206.1088 RT 6.97	Embedded database
SECIM.Pos000248	166.087	6.99	4		UNK MZ 170.0998 RT 6.98	Embedded database
SECIM.Pos000249	223.105	6.99	4		UNK MZ 227.1187 RT 6.98	Embedded database
SECIM.Pos000250	201.123	6.99	4		UNK MZ 205.1371 RT 6.99	Embedded database
SECIM.Pos001458	223.105	6.99	9	C9H12N5O2	Possibly C9H12N5O2	Embedded database
SECIM.Pos001597	248.132	7	6		UNK MZ 254.1514 RT 7.00	Embedded database
SECIM.Pos000251	228.087	7.02	10	C10H13NO5	L-AROGENATE	Embedded database
SECIM.Pos000716	299.197	7.03	6		UNK MZ 305.2165 RT 7.03	Embedded database
SECIM.Pos000252	192.088	7.04	8	C8H9N5O	Possibly C8H9N5O	Embedded database
SECIM.Pos001460	183.113	7.09	4		UNK MZ 187.1262 RT 7.10	Embedded database
SECIM.Pos000253	180.088	7.11	5		UNK MZ 185.1049 RT 7.11	Embedded database
SECIM.Pos000255	208.133	7.11	7		UNK MZ 215.1565 RT 7.13	Embedded database
SECIM.Pos001133	182.079	7.11	5	C5H10N4NaO2	Possibly C5H10N4NaO2	Embedded database
SECIM.Pos000254	160.097	7.12	5	C5H11N4O2	Possibly C5H11N4O2	Embedded database
SECIM.Pos000256	172.097	7.13	8	C8H13NO3	CROTANECINE	Embedded database
SECIM.Pos000257	194.079	7.13	8	C8H9N4O2	Possibly C8H9N4O2	Embedded database
SECIM.Pos000258	303.145	7.14	8		UNK MZ 311.1719 RT 7.14	Embedded database
SECIM.Pos001135	260.179	7.16	11	C11H24N4OP	Possibly C11H24N4OP	Embedded database
SECIM.Pos001136	260.68	7.16	11		UNK MZ 271.7169 RT 7.16	Embedded database
SECIM.Pos001461	254.12	7.16	6		UNK MZ 260.1409 RT 7.17	Embedded database
SECIM.Pos000259	139.076	7.17	8	C8H10O2	3-METHOXYBENZYL ALCOHOL	Embedded database
SECIM.Pos001137	196.097	7.17	10	C10H13NO3	METYROSINE	Embedded database
SECIM.Pos001138	261.145	7.18	11	C11H20N2O5	Possibly C11H20N2O5	Embedded database
SECIM.Pos000260	234.135	7.2	9	C9H20N3O2P	Possibly C9H20N3O2P	Embedded database
SECIM.Pos000891	234.135	7.2	11	C11H15N5O	Possibly C11H15N5O	Embedded database
SECIM.Pos000261	228.086	7.21	10	C10H13NO5	L-AROGENATE	Embedded database
SECIM.Pos000263	174.547	7.21	10	C10H19O13	Possibly C10H19O13	Embedded database
SECIM.Pos000264	154.034	7.21	10	C10H4NO	Possibly C10H4NO	Embedded database
SECIM.Pos000720	163.039	7.21	10	C10H11N7O4P	Possibly C10H11N7O4P	Embedded database
SECIM.Pos001284	162.02	7.21	10	C10H6N6O7	Possibly C10H6N6O7	Embedded database
SECIM.Pos001599	231.17	7.21	11	C11H22N2O3	Possibly C11H22N2O3	Embedded database
SECIM.Pos000262	194.118	7.22	11	C11H15NO2	3,4-METHYLENEDIOXYMETHAMPHETAMINE	Embedded database
SECIM.Pos000266	220.108	7.23	11	C11H13N3O2	Possibly C11H13N3O2	Embedded database
SECIM.Pos000268	154.087	7.23	8	C8H11NO2	1-(4-HYDROXYPHENYL)-2-AMINOETHANOL	Embedded database
SECIM.Pos000893	157.086	7.23	8	C8H12O3	5-OXO-7-OCTENOIC ACID	Embedded database
SECIM.Pos001140	220.108	7.23	6		UNK MZ 226.1285 RT 7.24	Embedded database
SECIM.Pos001771	242.09	7.23	6		UNK MZ 248.1101 RT 7.24	Embedded database
SECIM.Pos000265	139.076	7.24	8	C8H10O2	3-METHOXYBENZYL ALCOHOL	Embedded database
SECIM.Pos001144	226.144	7.24	4		UNK MZ 230.1572 RT 7.24	Embedded database
SECIM.Pos001378	174.066	7.24	9	C9H7N3O	Possibly C9H7N3O	Embedded database
SECIM.Pos001379	138.092	7.24	8	C8H11NO	TYRAMINE	Embedded database
SECIM.Pos000267	199.144	7.25	4		UNK MZ 203.1577 RT 7.25	Embedded database
SECIM.Pos001142	222.149	7.25	5		UNK MZ 227.1657 RT 7.22	Embedded database
SECIM.Pos001143	209.129	7.25	6		UNK MZ 215.1483 RT 7.25	Embedded database
SECIM.Pos001145	237.025	7.25	6	C6H9N2O6P	D-ERYTHRO-1-(IMIDAZOL-4-YL)GLYCEROL 3-PHOSPHATE(2-)	Embedded database
SECIM.Pos000270	128.107	7.26	7	C7H13NO	N-CYCLOHEXYLFORMAMIDE	Embedded database
SECIM.Pos000271	203.138	7.26	9	C9H18N2O3	N(6)-ACETONYLLYSINE	Embedded database
SECIM.Pos000272	225.123	7.26	9	C9H14N5O2	Possibly C9H14N5O2	Embedded database
SECIM.Pos000892	156.102	7.26	8	C8H13NO2	RETRONECINE	Embedded database
SECIM.Pos001146	195.112	7.26	17		UNK MZ 212.1696 RT 7.26	Embedded database
SECIM.neg000248	190.054	7.27	7	C7H13NO3S	N-ACETYL-DL-METHIONINE (M-H)	Custom library
SECIM.Pos000894	224.128	7.27	6		UNK MZ 230.1485 RT 7.27	Embedded database
SECIM.Pos000273	185.129	7.28	9	C9H16N2O2	Possibly C9H16N2O2 (M+H)	Embedded database
SECIM.Pos000274	224.092	7.28	11	C11H13NO4	BENDIOCARB	Embedded database
SECIM.Pos000275	207.111	7.29	9	C9H15NaN2O2	Possibly C9H16N2O2 (M+Na)	Embedded database
SECIM.Pos001659	156.102	7.29	8	C8H13NO2	RETRONECINE	Embedded database
SECIM.Pos001148	123.045	7.32	7	C7H6O2	BENZOATE	Embedded database
SECIM.Pos000276	151.123	7.33	4		UNK MZ 155.1365 RT 7.33	Embedded database
SECIM.Pos000277	176.118	7.33	10	C10H13N3	DEBRISOQUIN	Embedded database
SECIM.Pos000278	180.113	7.33	9	C9H13N3O	IPRONIAZID	Embedded database
SECIM.Pos000896	229.155	7.34	4		UNK MZ 233.1684 RT 7.33	Embedded database
SECIM.Pos000898	329.117	7.35	14	C14H20N2O5S	2-ETHOXY-5-(4-METHYLPIPERAZIN-1-YL)SULFONYLBENZOIC ACID	Embedded database
SECIM.Pos001151	234.134	7.35	10	C10H19NO5	Possibly C10H19NO5	Embedded database
SECIM.neg000256	331.136	7.36	0	C12H18NO9	Possibly C12H18NO9	Embedded database
SECIM.neg000258	342.087	7.36	11	C11H15N6O7	Possibly C11H15N6O7	Embedded database
SECIM.Pos000279	190.123	7.36	7		UNK MZ 197.1464 RT 7.36	Embedded database
SECIM.Pos000280	197.165	7.36	6		UNK MZ 203.1853 RT 7.36	Embedded database
SECIM.Pos001720	190.123	7.36	12	C12H15NO	1-METHYL-4-PHENYL-1,2,3,6-TETRAHYDROPYRIDINE N-OXIDE	Embedded database
SECIM.Pos000281	194.118	7.37	11	C11H15NO2	3,4-METHYLENEDIOXYMETHAMPHETAMINE	Embedded database
SECIM.Pos000900	196.043	7.37	7	C7H7N4OS	Possibly C7H7N4OS	Embedded database
SECIM.Pos001152	261.144	7.37	11	C11H20N2O5	Possibly C11H20N2O5	Embedded database
SECIM.Pos001153	195.121	7.37	10		UNK MZ 205.1546 RT 7.36	Embedded database
SECIM.Pos000282	180.102	7.38	5		UNK MZ 185.1192 RT 7.37	Embedded database
SECIM.Pos000283	168.102	7.38	9	C9H13NO2	(-)-SYMPATOL	Embedded database
SECIM.Pos000721	241.155	7.38	7		UNK MZ 248.1779 RT 7.37	Embedded database
SECIM.Pos001154	298.097	7.38	11	C11H15N5O3S	5'-METHYLTHIOADENOSINE	Embedded database
SECIM.Pos000722	174.059	7.39	7	C7H13NO3S	N-ACETYL-DL-METHIONINE (M+H-H2O)	Custom library
SECIM.Pos001463	132.048	7.39	5	C5H9NOS	Possibly C5H9NOS	Embedded database
SECIM.Pos001721	178.084	7.4	8	C8H9N4O	Possibly C8H9N4O	Embedded database
SECIM.Pos000284	114.056	7.41	5	C5H7NO2	1-PYRROLINE-2-CARBOXYLATE	Embedded database
SECIM.Pos000285	122.097	7.41	8	C8H11N	1-PHENYLETHYLAMINE	Embedded database
SECIM.Pos001155	156.102	7.41	8	C8H15NO3	N-ACETYL-L-LEUCINE (M+H-H2O)	Custom library
SECIM.Pos001289	127.039	7.41	6	C6H6O3	1,2,3-TRIHYDROXYBENZENE	Embedded database
SECIM.neg000445	175.061	7.42	7	C7H12O5	Possibly C7H12O5	Embedded database
SECIM.Pos000723	190.086	7.42	11	C11H11NO2	PHENSUXIMIDE	Embedded database
SECIM.Pos000901	263.088	7.42	9	C9H14N2O7	SUCCINAMOPINE	Embedded database
SECIM.Pos001288	198.132	7.42	4		UNK MZ 202.1450 RT 7.41	Embedded database
SECIM.Pos000725	209.092	7.43	10	C10H12N2O3	L-KYNURENINE	Embedded database
SECIM.Pos001290	255.171	7.43	4		UNK MZ 259.1841 RT 7.44	Embedded database
SECIM.Pos000286	208.133	7.44	12	C12H17NO2	3-(DIMETHYLAMINO)PROPYL BENZOATE	Embedded database
SECIM.Pos001157	236.128	7.44	9	C9H13N7O	Possibly C9H13N7O	Embedded database
SECIM.Pos001382	127.076	7.44	7	C7H10O2	CYCLOHEX-1-ENECARBOXYLIC ACID	Embedded database
SECIM.Pos001663	236.128	7.44	13	C13H17NO3	LOPHOPHORINE	Embedded database
SECIM.Pos000287	196.097	7.45	5		UNK MZ 201.1138 RT 7.46	Embedded database
SECIM.Pos001159	419.251	7.45	18	C18H34N4O7	Possibly C18H34N4O7	Embedded database
SECIM.Pos001723	128.107	7.45	7	C7H13NO	Possibly C7H13NO	Embedded database
SECIM.Pos000288	210.113	7.46	6		UNK MZ 216.1327 RT 7.46	Embedded database
SECIM.Pos000289	236.129	7.46	8		UNK MZ 244.1547 RT 7.47	Embedded database
SECIM.Pos000902	249.121	7.46	4		UNK MZ 253.1345 RT 7.46	Embedded database
SECIM.Pos000903	227.139	7.46	4		UNK MZ 231.1523 RT 7.46	Embedded database
SECIM.Pos001291	224.128	7.46	7		UNK MZ 231.1520 RT 7.47	Embedded database
SECIM.Pos001158	215.139	7.47	10	C10H18N2O3	DETHIOBIOTIN (M+H)	Custom library
SECIM.Pos000290	154.05	7.48	7	C7H7NO3	3-HYDROXYANTHRANILATE	Embedded database
SECIM.Pos000291	206.118	7.51	7		UNK MZ 213.1411 RT 7.49	Embedded database
SECIM.Pos000292	197.165	7.51	6		UNK MZ 203.1851 RT 7.50	Embedded database
SECIM.Pos000726	199.054	7.51	3		UNK MZ 202.0638 RT 7.51	Embedded database
SECIM.Pos000904	199.054	7.51	8	C8H12N2P2	Possibly C8H12N2P2	Embedded database
SECIM.Pos001293	234.124	7.51	7		UNK MZ 241.1473 RT 7.51	Embedded database
SECIM.Pos001604	298.212	7.51	5		UNK MZ 303.2294 RT 7.52	Embedded database
SECIM.Pos000905	224.128	7.52	12	C12H17NO3	CERULENIN	Embedded database
SECIM.Pos000293	115.076	7.53	6	C6H10O2	Possibly C6H10O2	Embedded database
SECIM.Pos000294	174.059	7.53	7	C7H13NP2	Possibly C7H13NP2	Embedded database
SECIM.Pos000295	125.071	7.53	6	C6H8N2O	N-PROPANOYLIMIDAZOLE	Embedded database
SECIM.Pos000728	132.048	7.53	5	C5H9NOS	Possibly C5H9NOS	Embedded database
SECIM.Pos001465	225.131	7.54	11	C11H18N3S	Possibly C11H18N3S	Embedded database
SECIM.Pos000296	185.129	7.55	4		UNK MZ 189.1419 RT 7.55	Embedded database
SECIM.Pos000297	207.111	7.55	4		UNK MZ 211.1237 RT 7.55	Embedded database
SECIM.Pos000730	153.068	7.55	4		UNK MZ 155.0748 RT 7.54	Embedded database
SECIM.Pos000298	208.134	7.56	12	C12H17NO2	3-(DIMETHYLAMINO)PROPYL BENZOATE	Embedded database
SECIM.Pos000300	178.036	7.56	4	C4H8N3O3P	Possibly C4H8N3O3P	Embedded database
SECIM.Pos000906	180.032	7.56	4	C4H8N2O4P	Possibly C4H8N2O4P	Embedded database
SECIM.Pos001160	197.129	7.56	5		UNK MZ 202.1455 RT 7.55	Embedded database
SECIM.Pos001162	206.118	7.56	12	C12H15NO2	BELLENDINE	Embedded database
SECIM.neg000271	301.134	7.57	4	C14H16N2O5	PUKELEIMIDE G	Embedded database
SECIM.Pos001294	218.056	7.57	10	C10H7N3O3	Possibly C10H7N3O3	Embedded database
SECIM.Pos000731	252.124	7.58	9	C9H20N2O4P	Possibly C9H20N2O4P	Embedded database
SECIM.Pos000734	224.128	7.58	7		UNK MZ 231.1522 RT 7.61	Embedded database
SECIM.Pos001665	159.093	7.58	10	C10H10N2	Possibly C10H10N2	Embedded database
SECIM.Pos000303	190.086	7.6	11	C11H11NO2	PHENSUXIMIDE	Embedded database
SECIM.Pos000305	230.079	7.6	11	C11H9N4O2	Possibly C11H9N4O2	Embedded database
SECIM.Pos000732	172.076	7.6	11	C11H9NO	Possibly C11H9NO	Embedded database
SECIM.Pos000306	146.06	7.62	9	C9H7NO	Possibly C9H7NO	Embedded database
SECIM.Pos000908	224.091	7.62	9	C9H11N4O3	Possibly C9H11N4O3	Embedded database
SECIM.Pos000302	253.166	7.64	5		UNK MZ 258.1826 RT 7.59	Embedded database
SECIM.Pos000307	136.539	7.64	8	C8H15O10	Possibly C8H15O10	Embedded database
SECIM.Pos000308	145.544	7.64	8	C8H17O11	Possibly C8H17O11	Embedded database
SECIM.Pos000311	152.071	7.64	8	C8H9NO2	N-METHYL-4-AMINOBENZOATE	Embedded database
SECIM.Pos000313	107.049	7.64	7	C7H6O	AROMATIC ALDEHYDE	Embedded database
SECIM.Pos000736	171.044	7.64	16	C16H6N9O	Possibly C16H6N9O	Embedded database
SECIM.Pos000909	174.053	7.64	8	C8H5N4O	Possibly C8H5N4O	Embedded database
SECIM.Pos000910	250.589	7.64	8		UNK MZ 254.6022 RT 7.64	Embedded database
SECIM.Pos001164	195.571	7.64	8		UNK MZ 199.5844 RT 7.63	Embedded database
SECIM.Pos001384	151.124	7.64	9	C9H14N2	Possibly C9H14N2	Embedded database
SECIM.Pos001387	247.016	7.64	8	C8H10NO4P2	Possibly C8H10NO4P2	Embedded database
SECIM.Pos000312	210.076	7.65	10	C10H11NO4	N-BENZYLOXYCARBONYLGLYCINE	Embedded database
SECIM.Pos000314	135.044	7.65	8	C8H6O2	6E-OCTENE-2,4-DIYNOIC ACID	Embedded database
SECIM.Pos000315	255.17	7.65	4		UNK MZ 259.1836 RT 7.65	Embedded database
SECIM.Pos000316	125.031	7.65	8	C8H14N2O3P2	Possibly C8H14N2O3P2	Embedded database
SECIM.Pos000317	134.036	7.65	8	C8H16N2O4P2	Possibly C8H16N2O4P2	Embedded database
SECIM.Pos000318	676.248	7.65	26	C26H29N17O6	Possibly C26H29N17O6	Embedded database
SECIM.Pos000737	277.152	7.65	4		UNK MZ 281.1658 RT 7.65	Embedded database
SECIM.Pos001165	302.15	7.65	11	C11H19N5O5	Possibly C11H19N5O5	Embedded database
SECIM.Pos001774	349.107	7.65	7		UNK MZ 356.1309 RT 7.65	Embedded database
SECIM.Pos001813	250.589	7.65	16	C16H23N10O9	Possibly C16H23N10O9	Embedded database
SECIM.neg000274	203.083	7.66	11	C11H12N2O2	D-TRYPTOPHAN (M-H)	Custom library
SECIM.neg000279	271.07	7.66	11	C11H14NO7	Possibly C11H14NO7	Embedded database
SECIM.Pos000319	226.071	7.66	10	C10H11NO5	LOOKUP	Embedded database
SECIM.Pos001669	248.053	7.66	10	C10H7N4O4	Possibly C10H7N4O4	Embedded database
SECIM.Pos000738	163.123	7.67	5		UNK MZ 168.1398 RT 7.66	Embedded database
SECIM.Pos001166	130.095	7.67	6		UNK MZ 136.1144 RT 7.66	Embedded database
SECIM.neg000280	243.171	7.68	12	C12H24N2O3	N-(6-AMINOHEXANOYL)-6-AMINOHEXANOATE	Embedded database
SECIM.Pos000320	205.097	7.69	11	C11H12N2O2	D-TRYPTOPHAN (M+H)	Custom library
SECIM.Pos000321	188.071	7.69	11	C11H12N2O2	D-TRYPTOPHAN (M+H-NH3)	Custom library
SECIM.Pos000322	192.138	7.69	7		UNK MZ 199.1623 RT 7.69	Embedded database
SECIM.Pos000912	107.05	7.69	7	C7H6O	Possibly C7H6O	Embedded database
SECIM.Pos001297	185.165	7.69	5		UNK MZ 190.1816 RT 7.69	Embedded database
SECIM.Pos000324	217.155	7.7	10	C10H20N2O3	Possibly C10H20N2O3	Embedded database
SECIM.Pos000325	239.137	7.7	10	C10H16N5O2	Possibly C10H16N5O2	Embedded database
SECIM.Pos000327	161.129	7.7	7	C7H16N2O2	N6-METHYL-L-LYSINE	Embedded database
SECIM.Pos001167	225.196	7.7	3		UNK MZ 228.2062 RT 7.69	Embedded database
SECIM.Pos000323	121.065	7.71	8	C8H8O	PHENYLACETALDEHYDE	Embedded database
SECIM.Pos001168	212.055	7.71	9	C9H9NO5	5-(2'-FORMYLETHYL)-4,6-DIHYDROXYPICOLINATE	Embedded database
SECIM.Pos001169	234.037	7.71	9	C9H5N4O4	Possibly C9H5N4O4	Embedded database
SECIM.Pos001171	245.186	7.71	12	C12H24N2O3	N-(6-AMINOHEXANOYL)-6-AMINOHEXANOATE	Embedded database
SECIM.Pos001299	108.053	7.71	5	C5H8NaO	Possibly C5H8NaO	Embedded database
SECIM.Pos000330	173.071	7.72	10	C10H8N2O	4-BENZOYLPYRAZOLE	Embedded database
SECIM.Pos001173	409.206	7.72	17	C17H26N7O5	Possibly C17H26N7O5	Embedded database
SECIM.Pos001471	183.103	7.72	12		UNK MZ 195.1432 RT 7.72	Embedded database
SECIM.Pos000331	123.045	7.73	7	C7H6O2	4-HYDROXYBENZALDEHYDE (M+H)	Custom library
SECIM.Pos000329	173.108	7.74	6		UNK MZ 179.1276 RT 7.74	Embedded database
SECIM.Pos000333	257.15	7.74	12	C12H20N2O4	Possibly C12H20N2O4	Embedded database
SECIM.Pos000740	173.071	7.74	9		UNK MZ 182.1014 RT 7.74	Embedded database
SECIM.Pos000332	208.133	7.75	12	C12H17NO2	3-(DIMETHYLAMINO)PROPYL BENZOATE	Embedded database
SECIM.Pos000336	235.144	7.75	8		UNK MZ 243.1713 RT 7.78	Embedded database
SECIM.Pos000334	219.015	7.76	6	C6H7N2O5P	3-(IMIDAZOL-4-YL)-2-OXOPROPYL PHOSPHATE(2-)	Embedded database
SECIM.Pos001301	300.155	7.76	13	C13H21N3O5	Possibly C13H21N3O5	Embedded database
SECIM.Pos000335	302.15	7.77	11	C11H19N5O5	Possibly C11H19N5O5	Embedded database
SECIM.Pos001389	215.139	7.77	5		UNK MZ 220.1560 RT 7.77	Embedded database
SECIM.Pos000741	322.14	7.78	13	C13H17N6O4	Possibly C13H17N6O4	Embedded database
SECIM.Pos000742	201.104	7.78	4		UNK MZ 205.1192 RT 7.78	Embedded database
SECIM.neg000451	273.145	7.79	0	C13H15N3O3	GlyTrp	Embedded database
SECIM.Pos000338	196.097	7.79	10	C10H13NO3	METYROSINE	Embedded database
SECIM.Pos000743	184.079	7.79	4		UNK MZ 188.0931 RT 7.77	Embedded database
SECIM.Pos000914	208.108	7.79	5		UNK MZ 213.1252 RT 7.79	Embedded database
SECIM.neg000287	131.071	7.8	6	C6H12O3	D-2-HYDROXYISOCAPROATE	Embedded database
SECIM.Pos001174	164.107	7.8	10	C10H13NO	(R)-2-METHYLIMINO-1-PHENYLPROPAN-1-OL	Embedded database
SECIM.Pos000337	226.071	7.81	10	C10H11NO5	LOOKUP	Embedded database
SECIM.Pos000744	650.285	7.81	21	C21H43N7O16	Possibly C21H43N7O16	Embedded database
SECIM.Pos001303	212.128	7.81	11	C11H17NO3	MESCALINE	Embedded database
SECIM.Pos001175	276.109	7.82	5		UNK MZ 281.1260 RT 7.82	Embedded database
SECIM.Pos000915	236.128	7.83	8		UNK MZ 244.1549 RT 7.82	Embedded database
SECIM.Pos001176	145.076	7.83	9	C9H8N2	DIPYRRIN	Embedded database
SECIM.Pos001304	282.218	7.85	5		UNK MZ 287.2348 RT 7.85	Embedded database
SECIM.Pos000346	236.128	7.87	8		UNK MZ 244.1550 RT 7.89	Embedded database
SECIM.Pos000341	141.055	7.88	7	C7H8O3	2,3,5-TRIHYDROXYTOLUENE	Embedded database
SECIM.Pos000916	156.102	7.89	8	C8H13NO2	RETRONECINE	Embedded database
SECIM.Pos000340	287.15	7.9	8		UNK MZ 295.1765 RT 7.89	Embedded database
SECIM.Pos000342	193.134	7.9	6		UNK MZ 199.1539 RT 7.90	Embedded database
SECIM.Pos000343	248.176	7.9	4		UNK MZ 252.1891 RT 7.90	Embedded database
SECIM.Pos000344	165.139	7.91	5		UNK MZ 170.1557 RT 7.91	Embedded database
SECIM.Pos000345	208.133	7.91	12	C12H17NO2	3-(DIMETHYLAMINO)PROPYL BENZOATE	Embedded database
SECIM.Pos000747	196.06	7.91	9	C9H9NO4	DOPAQUINONE	Embedded database
SECIM.Pos001178	319.234	7.91	14	C14H30N4O4	ISTAMYCIN Y0	Embedded database
SECIM.Pos000348	212.128	7.92	6		UNK MZ 218.1483 RT 7.92	Embedded database
SECIM.Pos001473	236.128	7.92	8		UNK MZ 244.1554 RT 7.94	Embedded database
SECIM.Pos000748	242.066	7.93	10	C10H11NO6	N-(2,3-DIHYDROXYBENZOYL)-L-SERINE	Embedded database
SECIM.Pos000749	153.091	7.93	9	C9H12O2	3-ISOPROPYLCATECHOL	Embedded database
SECIM.Pos001179	301.139	7.93	13	C13H20N2O6	Possibly C13H20N2O6	Embedded database
SECIM.Pos000347	178.123	7.94	6		UNK MZ 184.1427 RT 7.93	Embedded database
SECIM.Pos001674	178.123	7.94	11	C11H15NO	PHENMETRAZINE	Embedded database
SECIM.Pos000351	180.102	7.95	10	C10H13NO2	PHENACETIN	Embedded database
SECIM.Pos000352	209.038	7.95	9	C9H10N2P2	Possibly C9H10N2P2	Embedded database
SECIM.Pos001181	194.082	7.95	10	C10H11NO3	(3-ARYLCARBONYL)-ALANINE	Embedded database
SECIM.Pos001727	253.101	7.96	10	C10H14N5OS	Possibly C10H14N5OS	Embedded database
SECIM.Pos000350	221.127	7.97	5		UNK MZ 226.1431 RT 7.96	Embedded database
SECIM.Pos000353	199.144	7.97	5		UNK MZ 204.1612 RT 7.97	Embedded database
SECIM.Pos000354	174.055	7.98	10	C10H7NO2	4-QUINOLINECARBOXYLIC ACID	Embedded database
SECIM.Pos000355	196.037	7.98	10	C10H7NO2	Possibly C10H7NO2	Embedded database
SECIM.Pos000356	211.144	7.98	6		UNK MZ 217.1645 RT 7.98	Embedded database
SECIM.Pos000751	247.144	7.98	9	C9H20N5OS	Possibly C9H20N5OS	Embedded database
SECIM.Pos001305	222.16	7.98	7		UNK MZ 229.1836 RT 7.97	Embedded database
SECIM.Pos001776	247.144	7.98	14	C14H18N2O2	HYPAPHORINE	Embedded database
SECIM.neg000294	131.071	8	6	C6H12O3	D-2-HYDROXYISOCAPROATE	Embedded database
SECIM.neg000297	320.137	8	0	C11H20NO9	Possibly C11H20NO9	Embedded database
SECIM.Pos000357	401.24	8	18	C18H32N4O6	BISUCABERIN	Embedded database
SECIM.Pos000358	423.221	8	18	C18H28N7O5	Possibly C18H28N7O5	Embedded database
SECIM.Pos000359	201.124	8	18	C18H32N4O6	BISUCABERIN	Embedded database
SECIM.Pos000753	210.103	8	18		UNK MZ 228.1599 RT 7.99	Embedded database
SECIM.Pos000360	204.138	8.01	8		UNK MZ 212.1656 RT 8.01	Embedded database
SECIM.Pos000367	303.138	8.01	13	C13H17N7P	Possibly C13H17N7P	Embedded database
SECIM.Pos000754	247.04	8.01	9	C9H11O6P	Possibly C9H11O6P	Embedded database
SECIM.Pos000362	215.118	8.02	8	C8H16N5S	Possibly C8H16N5S	Embedded database
SECIM.neg000302	275.167	8.03	0	C14H18N2O3	METHOHEXITAL	Embedded database
SECIM.Pos000363	191.085	8.03	7	C7H14N2O2S	ALDICARB	Embedded database
SECIM.Pos000364	343.13	8.03	13	C13H15N10P	Possibly C13H15N10P	Embedded database
SECIM.Pos000365	321.148	8.03	13	C13H19N7OP	Possibly C13H19N7OP	Embedded database
SECIM.Pos000366	101.006	8.03	4	C4H4OS	THIOPHENE OXIDE	Embedded database
SECIM.Pos000368	136.076	8.03	8	C8H9NO	N-PHENYLACETAMIDE	Embedded database
SECIM.Pos001183	140.071	8.03	7	C7H9NO2	GABACULINE	Embedded database
SECIM.Pos000370	325.139	8.04	10	C10H20N4O8	Possibly C10H20N4O8	Embedded database
SECIM.Pos000755	233.093	8.04	17		UNK MZ 250.1481 RT 8.03	Embedded database
SECIM.Pos001476	175.108	8.04	7	C7H14N2O3	N2-ACETYL-L-ORNITHINE	Embedded database
SECIM.Pos000369	290.15	8.06	10	C10H19N5O5	BETA-L-ASPARTYL-L-ARGININE	Embedded database
SECIM.Pos000371	231.171	8.06	11	C11H22N2O3	Possibly C11H22N2O3	Embedded database
SECIM.Pos000372	253.152	8.06	11	C11H18N5O2	Possibly C11H18N5O2	Embedded database
SECIM.Pos000373	175.144	8.06	8	C8H18N2O2	N(6),N(6)-DIMETHYL-L-LYSINE	Embedded database
SECIM.Pos000756	216.066	8.06	16	C16H22N4O8S	LOOKUP	Embedded database
SECIM.Pos001184	267.207	8.06	5		UNK MZ 272.2235 RT 8.05	Embedded database
SECIM.Pos000374	353.153	8.07	15	C15H24N5OP2	Possibly C15H24N5OP2	Embedded database
SECIM.Pos000918	352.151	8.07	16	C16H21N3O6	Possibly C16H21N3O6	Embedded database
SECIM.Pos001307	152.071	8.07	8	C8H9NO2	N-METHYL-4-AMINOBENZOATE	Embedded database
SECIM.Pos000919	174.113	8.09	6	C6H13N4O2	L-ARGININATE	Embedded database
SECIM.Pos001185	132.102	8.09	6	C6H13NO2	L-LEUCINE	Embedded database
SECIM.Pos000375	206.118	8.1	12	C12H15NO2	BELLENDINE	Embedded database
SECIM.Pos000757	206.118	8.1	7		UNK MZ 213.1411 RT 8.10	Embedded database
SECIM.Pos000758	120.081	8.1	8	C8H9N	INDOLINE	Embedded database
SECIM.Pos000920	128.107	8.1	5	C5H11N4	Possibly C5H11N4	Embedded database
SECIM.Pos001187	307.13	8.1	10	C10H18N4O7	Possibly C10H18N4O7	Embedded database
SECIM.Pos000377	281.111	8.11	6		UNK MZ 287.1308 RT 8.11	Embedded database
SECIM.Pos000378	268.166	8.11	8		UNK MZ 276.1930 RT 8.11	Embedded database
SECIM.Pos001310	220.133	8.11	8		UNK MZ 228.1600 RT 8.14	Embedded database
SECIM.Pos000380	242.102	8.13	11	C11H15NO5	Possibly C11H15NO5	Embedded database
SECIM.Pos001731	264.084	8.13	11	C11H11N4O4	Possibly C11H11N4O4	Embedded database
SECIM.Pos000379	182.118	8.14	5		UNK MZ 187.1341 RT 8.14	Embedded database
SECIM.Pos001189	182.027	8.14	8	C8H9NP2	Possibly C8H9NP2	Embedded database
SECIM.Pos001393	182.118	8.14	10	C10H15NO2	3,4-DIMETHOXYPHENYLETHYLAMINE	Embedded database
SECIM.neg000457	210.077	8.15	10	C10H13NO4	METHYLDOPA ANHYDROUS	Embedded database
SECIM.Pos001309	169.097	8.15	6	C6H10N5O	Possibly C6H10N5O	Embedded database
SECIM.Pos001312	125.097	8.15	8	C8H12O	2,4-OCTADIENAL	Embedded database
SECIM.Pos001479	573.325	8.15	25	C25H34N17	Possibly C25H34N17	Embedded database
SECIM.Pos001732	166.087	8.15	9	C9H11NO2	L-PHENYLALANINE	Embedded database
SECIM.Pos000382	192.066	8.16	10	C10H9NO3	5-HYDROXYINDOLEACETATE	Embedded database
SECIM.Pos001394	595.306	8.16	25	C25H40N9O8	Possibly C25H40N9O8	Embedded database
SECIM.Pos000760	207.113	8.17	6		UNK MZ 213.1333 RT 8.17	Embedded database
SECIM.Pos001311	146.06	8.17	9	C9H7NO	3-METHYLENEOXINDOLE	Embedded database
SECIM.Pos001613	224.164	8.17	5		UNK MZ 229.1813 RT 8.16	Embedded database
SECIM.Pos000383	199.144	8.18	10	C10H18N2O2	Possibly C10H18N2O2	Embedded database
SECIM.Pos000384	153.091	8.18	9	C9H12O2	3-ISOPROPYLCATECHOL	Embedded database
SECIM.Pos001313	151.047	8.18	10	C10H16N5O2P2	Possibly C10H16N5O2P2	Embedded database
SECIM.Pos000388	253.152	8.19	11	C11H18N5O2	Possibly C11H18N5O2	Embedded database
SECIM.Pos001733	277.155	8.19	15	C15H20N2O3	SYNCARPUREA	Embedded database
SECIM.Pos000386	193.134	8.21	6		UNK MZ 199.1537 RT 8.20	Embedded database
SECIM.Pos000385	231.15	8.22	9	C9H20N5S	Possibly C9H20N5S	Embedded database
SECIM.Pos000922	297.08	8.22	10	C10H17O8P	Possibly C10H17O8P	Embedded database
SECIM.Pos000923	231.171	8.23	11	C11H22N2O3	Possibly C11H22N2O3	Embedded database
SECIM.Pos000924	272.223	8.23	4		UNK MZ 276.2359 RT 8.22	Embedded database
SECIM.Pos001677	319.213	8.23	7		UNK MZ 326.2366 RT 8.22	Embedded database
SECIM.Pos001395	208.061	8.24	10	C10H9NO4	4-(2-AMINOPHENYL)-2,4-DIOXOBUTANOATE	Embedded database
SECIM.neg000307	172.098	8.25	8	C8H15NO3	N-ACETYL-L-LEUCINE	Embedded database
SECIM.neg000459	240.085	8.25	8	C8H17O8	Possibly C8H17O8	Embedded database
SECIM.Pos000389	318.13	8.25	8	C8H18N6NaO6	Possibly C8H18N6NaO6	Embedded database
SECIM.Pos000391	199.181	8.25	6		UNK MZ 205.2009 RT 8.24	Embedded database
SECIM.Pos000392	340.113	8.25	8		UNK MZ 348.1400 RT 8.24	Embedded database
SECIM.Pos000395	212.128	8.25	6		UNK MZ 218.1485 RT 8.25	Embedded database
SECIM.Pos001191	387.224	8.25	17	C17H30N4O6	Possibly C17H30N4O6	Embedded database
SECIM.Pos000387	249.087	8.26	12	C12H12N2O4	5-HYDROXYINDOLEACETYLGLYCINE	Embedded database
SECIM.Pos000394	201.123	8.26	9	C9H16N2O3	Possibly C9H16N2O3	Embedded database
SECIM.Pos001315	196.134	8.26	6		UNK MZ 202.1534 RT 8.28	Embedded database
SECIM.Pos000398	231.149	8.28	9	C9H20N5S	Possibly C9H20N5S	Embedded database
SECIM.Pos000399	132.102	8.28	6	C6H13NO2	L-LEUCINE	Embedded database
SECIM.Pos000928	156.102	8.28	6	C6H11N4O	Possibly C6H11N4O	Embedded database
SECIM.Pos001314	116.071	8.28	5	C5H9NO2	L-PROLINE	Embedded database
SECIM.Pos000396	224.092	8.29	11	C11H13NO4	BENDIOCARB	Embedded database
SECIM.Pos000397	174.113	8.29	8	C8H15NO3	N-ACETYL-L-LEUCINE	Embedded database
SECIM.Pos000762	128.107	8.29	7	C7H13NO	N-CYCLOHEXYLFORMAMIDE	Embedded database
SECIM.Pos000926	174.113	8.29	6	C6H13N4O2	L-ARGININATE	Embedded database
SECIM.Pos000927	128.107	8.29	5	C5H11N4	Possibly C5H11N4	Embedded database
SECIM.Pos000929	246.073	8.29	11	C11H9N4O3	Possibly C11H9N4O3	Embedded database
SECIM.Pos001192	238.144	8.29	8		UNK MZ 246.1708 RT 8.29	Embedded database
SECIM.neg000310	230.103	8.32	10	C10H17NO5	Possibly C10H17NO5	Embedded database
SECIM.Pos000764	251.082	8.33	5		UNK MZ 256.0990 RT 8.32	Embedded database
SECIM.Pos000930	229.101	8.33	5		UNK MZ 234.1174 RT 8.33	Embedded database
SECIM.Pos000400	101.06	8.35	5	C5H8O2	5-VALEROLACTONE	Embedded database
SECIM.Pos000401	83.05	8.35	5	C5H6O	2H-PYRAN	Embedded database
SECIM.Pos000402	166.55	8.36	10	C10H19O12	Possibly C10H19O12	Embedded database
SECIM.Pos000403	212.092	8.36	10	C10H13NO4	METHYLDOPA ANHYDROUS	Embedded database
SECIM.Pos001193	231.17	8.36	11	C11H22N2O3	Possibly C11H22N2O3	Embedded database
SECIM.Pos000765	155.042	8.37	10	C10H11N7O3P	Possibly C10H11N7O3P	Embedded database
SECIM.Pos000931	196.097	8.37	8	C8H11N4O2	Possibly C8H11N4O2	Embedded database
SECIM.Pos000932	199.107	8.37	7	C7H12N5O2	Possibly C7H12N5O2	Embedded database
SECIM.Pos000933	218.079	8.37	8	C8H14N2O3P	Possibly C8H14N2O3P	Embedded database
SECIM.Pos001617	218.079	8.37	3		UNK MZ 221.0891 RT 8.37	Embedded database
SECIM.Pos001739	231.077	8.38	12	C12H10N2O3	Possibly C12H10N2O3	Embedded database
SECIM.Pos000406	199.181	8.39	6		UNK MZ 205.2009 RT 8.39	Embedded database
SECIM.Pos001737	222.113	8.39	7		UNK MZ 229.1359 RT 8.38	Embedded database
SECIM.Pos001678	229.101	8.4	5		UNK MZ 234.1170 RT 8.42	Embedded database
SECIM.Pos001738	214.124	8.41	6		UNK MZ 220.1428 RT 8.37	Embedded database
SECIM.Pos001318	303.026	8.42	9	C9H9N3O7P	Possibly C9H9N3O7P	Embedded database
SECIM.neg000351	186.113	8.44	9	C9H17NO3	8-AMINO-7-OXONONANOATE	Embedded database
SECIM.Pos000407	211.144	8.44	11	C11H18N2O2	GANCIDIN W	Embedded database
SECIM.Pos000416	257.15	8.44	12	C12H20N2O4	Possibly C12H20N2O4	Embedded database
SECIM.Pos000935	280.123	8.44	12	C12H26OP3	Possibly C12H26OP3	Embedded database
SECIM.Pos000408	291.135	8.45	15	C15H18N2O4	Possibly C15H18N2O4	Embedded database
SECIM.Pos000412	201.123	8.45	9	C9H16N2O3	Possibly C9H16N2O3	Embedded database
SECIM.Pos000413	210.022	8.45	9	C9H9NOP2	Possibly C9H9NOP2	Embedded database
SECIM.Pos000414	625.347	8.45	24	C24H48N8O11	Possibly C24H48N8O11	Embedded database
SECIM.Pos000415	401.24	8.45	18	C18H32N4O6	BISUCABERIN	Embedded database
SECIM.Pos001485	327.637	8.45	28	C28H29N16O4	Possibly C28H29N16O4	Embedded database
SECIM.Pos000418	218.14	8.46	11	C11H15N5	Possibly C11H15N5	Embedded database
SECIM.Pos000768	218.14	8.46	9	C9H20N3OP	Possibly C9H20N3OP	Embedded database
SECIM.Pos000769	281.046	8.46	9	C9H13O8P	Possibly C9H13O8P	Embedded database
SECIM.Pos000770	210.077	8.46	10	C10H11NO4	N-BENZYLOXYCARBONYLGLYCINE	Embedded database
SECIM.Pos000937	303.027	8.46	9	C9H9N3O7P	Possibly C9H9N3O7P	Embedded database
SECIM.Pos000936	281.046	8.47	9	C9H13O8P	Possibly C9H13O8P	Embedded database
SECIM.Pos000419	189.103	8.49	11	C11H12N2O	PEGANINE	Embedded database
SECIM.Pos001681	192.066	8.49	10	C10H9NO3	5-HYDROXYINDOLEACETATE	Embedded database
SECIM.Pos000771	161.107	8.5	8	C8H17OP	Possibly C8H17OP	Embedded database
SECIM.Pos000938	191.085	8.5	7	C7H14N2O2S	ALDICARB	Embedded database
SECIM.Pos001320	357.146	8.5	14	C14H17N10P	Possibly C14H17N10P	Embedded database
SECIM.Pos000420	303.134	8.52	16	C16H18N2O4	SEPTORINE	Embedded database
SECIM.Pos000772	224.056	8.52	10	C10H9NO5	7,8-DIHYDRO-7,8-DIHYDROXYKYNURENATE	Embedded database
SECIM.Pos000421	252.123	8.53	13	C13H17NO4	AC-TYR-OET	Embedded database
SECIM.Pos000423	395.737	8.53	32	C32H51N23O2	Possibly C32H51N23O2	Embedded database
SECIM.Pos000424	236.176	8.53	8		UNK MZ 244.2022 RT 8.53	Embedded database
SECIM.Pos000774	395.737	8.53	31	C31H49N24O2	Possibly C31H49N24O2	Embedded database
SECIM.Pos000939	335.197	8.53	12	C12H23N8NaO2	Possibly C12H23N8NaO2	Embedded database
SECIM.Pos001196	229.575	8.54	9		UNK MZ 238.6045 RT 8.53	Embedded database
SECIM.Pos001741	183.113	8.54	4		UNK MZ 187.1264 RT 8.53	Embedded database
SECIM.Pos000425	168.102	8.55	4		UNK MZ 172.1155 RT 8.55	Embedded database
SECIM.Pos001619	339.185	8.56	4		UNK MZ 343.1983 RT 8.56	Embedded database
SECIM.Pos000426	129.091	8.59	7	C7H12O2	ETHYL 2-METHYLBUT-2-ENOATE	Embedded database
SECIM.Pos000427	83.0863	8.59	6	C6H10	CYCLOHEXENE	Embedded database
SECIM.Pos000776	210.022	8.59	9	C9H9NOP2	Possibly C9H9NOP2	Embedded database
SECIM.Pos000777	111.081	8.59	7	C7H10O	2,4-HEPTADIENAL	Embedded database
SECIM.Pos000778	245.186	8.59	12	C12H24N2O3	N-(6-AMINOHEXANOYL)-6-AMINOHEXANOATE	Embedded database
SECIM.Pos000941	194.081	8.59	10	C10H11NO3	(3-ARYLCARBONYL)-ALANINE	Embedded database
SECIM.Pos000428	244.133	8.6	10	C10H19N4OS	Possibly C10H19N4OS	Embedded database
SECIM.Pos000779	224.176	8.61	7		UNK MZ 231.1989 RT 8.61	Embedded database
SECIM.Pos001399	107.05	8.61	7	C7H6O	AROMATIC ALDEHYDE	Embedded database
SECIM.Pos000429	123.044	8.62	7	C7H6O2	BENZOATE	Embedded database
SECIM.Pos000430	357.146	8.63	14	C14H20N4O7	Possibly C14H20N4O7	Embedded database
SECIM.Pos000431	205.101	8.63	8	C8H18N2P2	Possibly C8H18N2P2	Embedded database
SECIM.Pos000432	335.163	8.63	14	C14H21N7OP	Possibly C14H21N7OP	Embedded database
SECIM.Pos000434	317.152	8.63	14	C14H19N7P	Possibly C14H19N7P	Embedded database
SECIM.Pos000781	168.066	8.63	8	C8H9NO3	PYRIDOXAL	Embedded database
SECIM.Pos001323	207.572	8.63	14	C14H19N7O8	Possibly C14H19N7O8	Embedded database
SECIM.Pos001324	206.081	8.63	11	C11H11NO3	INDOLELACTATE	Embedded database
SECIM.Pos001828	178.087	8.63	10	C10H11NO2	BENZYLPENILLOALDEHYDE	Embedded database
SECIM.Pos000439	168.102	8.64	4		UNK MZ 172.1152 RT 8.67	Embedded database
SECIM.Pos000433	101.06	8.65	5	C5H8O2	5-VALEROLACTONE	Embedded database
SECIM.Pos000435	199.123	8.65	8		UNK MZ 207.1500 RT 8.65	Embedded database
SECIM.Pos000436	220.133	8.65	13	C13H17NO2	DARLINGINE	Embedded database
SECIM.Pos000942	270.097	8.65	10	C10H13N4O5	Possibly C10H13N4O5	Embedded database
SECIM.Pos000437	242.115	8.67	13	C13H13N4O	Possibly C13H13N4O	Embedded database
SECIM.Pos000438	155.071	8.67	8	C8H10O3	4-HYDROXY-3-METHOXY-BENZENEMETHANOL	Embedded database
SECIM.Pos001489	228.102	8.67	9	C9H15N4OS	Possibly C9H15N4OS	Embedded database
SECIM.Pos000944	823.454	8.68	36	C36H50N22O2	Possibly C36H50N22O2	Embedded database
SECIM.Pos001624	824.457	8.68	35	C35H49N23O2	Possibly C35H49N23O2	Embedded database
SECIM.Pos000440	120.045	8.69	7	C7H5NO	BENZONITRILE OXIDE	Embedded database
SECIM.Pos000442	258.113	8.69	10	C10H15N3O5	2''-O-METHYLCYTIDINE	Embedded database
SECIM.Pos000945	138.055	8.69	7	C7H7NO2	ANTHRANILATE	Embedded database
SECIM.Pos000445	262.118	8.7	13	C13H15N3O3	GlyTrp	Embedded database
SECIM.Pos000446	284.101	8.7	13	C13H11N6O2	Possibly C13H11N6O2	Embedded database
SECIM.Pos000783	159.044	8.7	10	C10H6O2	1,4-NAPHTHOQUINONE	Embedded database
SECIM.Pos000946	258.149	8.7	11	C11H21N4OS	Possibly C11H21N4OS	Embedded database
SECIM.Pos000947	394.161	8.7	18	C18H23N3O7	Possibly C18H23N3O7	Embedded database
SECIM.Pos000443	204.066	8.71	11	C11H9NO3	INDOLEPYRUVATE	Embedded database
SECIM.Pos000444	248.128	8.71	9	C9H19N4O2S	Possibly C9H19N4O2S	Embedded database
SECIM.Pos000447	218.093	8.72	11	C11H11N3O2	Possibly C11H11N3O2	Embedded database
SECIM.Pos000448	240.074	8.72	11	C11H7N6O	Possibly C11H7N6O	Embedded database
SECIM.Pos000785	408.177	8.72	19	C19H25N3O7	Possibly C19H25N3O7	Embedded database
SECIM.Pos001403	408.177	8.72	19	C19H25N3O7	Possibly C19H25N3O7	Embedded database
SECIM.Pos000450	263.091	8.74	13	C13H8N7	Possibly C13H8N7	Embedded database
SECIM.Pos000948	241.106	8.74	13	C13H12N4O	Possibly C13H12N4O	Embedded database
SECIM.neg000315	165.056	8.75	9	C9H10O3	3-(2-HYDROXYPHENYL)PROPANOATE (M-H)	Custom library
SECIM.Pos000786	282.182	8.75	9		UNK MZ 291.2118 RT 8.73	Embedded database
SECIM.Pos000451	140.079	8.76	7		UNK MZ 147.1024 RT 8.76	Embedded database
SECIM.Pos000452	165.113	8.76	0	C7H13N2S	Possibly C7H13N2S	Embedded database
SECIM.Pos000787	130.065	8.76	9	C9H7N	QUINOLINE	Embedded database
SECIM.Pos000949	157.086	8.76	8	C8H12O3	5-OXO-7-OCTENOIC ACID	Embedded database
SECIM.Pos001494	252.159	8.76	9		UNK MZ 261.1896 RT 8.77	Embedded database
SECIM.Pos000453	213.16	8.77	11	C11H20N2O2	1,4`-BIPIPERIDINE-1`-CARBOXYLIC ACID	Embedded database
SECIM.Pos000454	245.186	8.77	12	C12H24N2O3	N-(6-AMINOHEXANOYL)-6-AMINOHEXANOATE	Embedded database
SECIM.Pos000950	347.107	8.77	12	C12H12N9O4	Possibly C12H12N9O4	Embedded database
SECIM.Pos001326	195.062	8.77	6	C6H14N2OS2	Possibly C6H14N2OS2	Embedded database
SECIM.Pos001198	285.131	8.78	21	C21H16O	Possibly C21H16O	Embedded database
SECIM.neg000316	206.082	8.79	11	C11H13NO3	N-ACETYL-L-PHENYLALANINE	Embedded database
SECIM.Pos000951	229.575	8.79	9		UNK MZ 238.6050 RT 8.79	Embedded database
SECIM.Pos001327	222.076	8.79	11	C11H11NO4	6-HYDROXYINDOLELACTATE	Embedded database
SECIM.Pos000455	238.134	8.81	10	C10H22O4P	Possibly C10H22O4P	Embedded database
SECIM.Pos000456	188.128	8.81	9	C9H17NO3	8-AMINO-7-OXONONANOATE	Embedded database
SECIM.Pos001199	147.051	8.81	14	C14H18N2OP2	Possibly C14H18N2OP2	Embedded database
SECIM.Pos001200	310.122	8.81	14	C14H21N3OP2	Possibly C14H21N3OP2	Embedded database
SECIM.Pos001684	155.565	8.81	14	C14H21N3OP2	Possibly C14H21N3OP2	Embedded database
SECIM.Pos000457	152.017	8.82	7	C7H5NOS	2-HYDROXYBENZOTHIAZOLE	Embedded database
SECIM.Pos001406	668.36	8.82	24	C24H43N16O7	Possibly C24H43N16O7	Embedded database
SECIM.Pos000458	208.097	8.83	11	C11H13NO3	N-ACETYL-L-PHENYLALANINE	Embedded database
SECIM.Pos000459	166.086	8.83	9	C9H11NO2	L-PHENYLALANINE	Embedded database
SECIM.Pos000460	120.081	8.83	8	C8H9N	INDOLINE	Embedded database
SECIM.Pos000461	162.092	8.83	10	C10H11NO	INDOLE-3-ETHANOL	Embedded database
SECIM.Pos000464	250.144	8.83	9		UNK MZ 259.1742 RT 8.82	Embedded database
SECIM.Pos000952	208.097	8.83	9	C9H11N4O2	Possibly C9H11N4O2	Embedded database
SECIM.Pos001201	162.091	8.83	8	C8H9N4	Possibly C8H9N4	Embedded database
SECIM.Pos001202	190.086	8.83	9	C9H9N4O	Possibly C9H9N4O	Embedded database
SECIM.Pos001329	190.086	8.83	11	C11H11NO2	PHENSUXIMIDE	Embedded database
SECIM.Pos001628	232.097	8.83	11	C11H11N4O2	Possibly C11H11N4O2	Embedded database
SECIM.Pos000462	144.057	8.84	10	C10H18N5OP2	Possibly C10H18N5OP2	Embedded database
SECIM.Pos000463	149.096	8.84	10	C10H12O	P-CUMIC ALDEHYDE	Embedded database
SECIM.Pos000953	172.076	8.84	11	C11H9NO	Possibly C11H9NO	Embedded database
SECIM.Pos000465	224.037	8.86	10	C10H9NO3S	2-(2-HYDROXYPHENYL)-4,5-DIHYDROTHIAZOLE-4-CARBOXYLIC ACID	Embedded database
SECIM.Pos001330	199.123	8.86	8		UNK MZ 207.1498 RT 8.85	Embedded database
SECIM.Pos000467	233.165	8.89	9		UNK MZ 242.1948 RT 8.89	Embedded database
SECIM.Pos000466	212.165	8.9	5		UNK MZ 217.1819 RT 8.88	Embedded database
SECIM.Pos001204	265.192	8.92	10		UNK MZ 275.2250 RT 8.88	Embedded database
SECIM.Pos001495	240.113	8.93	9	C9H20O5P	Possibly C9H20O5P	Embedded database
SECIM.Pos001407	286.237	8.94	5		UNK MZ 291.2541 RT 8.95	Embedded database
SECIM.Pos000468	272.089	8.97	11	C11H9N7O2	Possibly C11H9N7O2	Embedded database
SECIM.Pos000470	232.097	8.97	11	C11H11N4O2	Possibly C11H11N4O2	Embedded database
SECIM.Pos000954	172.076	8.97	11	C11H9NO	Possibly C11H9NO	Embedded database
SECIM.Pos000790	238.071	8.99	11	C11H11NO5	Possibly C11H11NO5	Embedded database
SECIM.Pos000955	408.177	8.99	19	C19H25N3O7	Possibly C19H25N3O7	Embedded database
SECIM.Pos001410	113.097	9	7	C7H12O	2-HEPTENAL	Embedded database
SECIM.Pos000471	311.139	9.01	18	C18H18N2O3	cyclo(L-Phe-L-Tyr)	Custom library
SECIM.Pos000472	165.055	9.01	9	C9H8O3	PHENYLPYRUVATE	Embedded database
SECIM.Pos000474	147.044	9.01	9	C9H6O2	COUMARINE	Embedded database
SECIM.Pos001685	216.073	9.01	18	C18H14N12O2	Possibly C18H14N12O2	Embedded database
SECIM.Pos000791	273.124	9.02	15	C15H16N2O3	PRETOMAYMYCIN	Embedded database
SECIM.Pos001411	273.123	9.02	15	C15H16N2O3	PRETOMAYMYCIN	Embedded database
SECIM.Pos001745	196.097	9.02	10	C10H13NO3	METYROSINE	Embedded database
SECIM.Pos000475	144.057	9.03	10	C10H18N5OP2	Possibly C10H18N5OP2	Embedded database
SECIM.Pos000956	149.096	9.03	10	C10H12O	P-CUMIC ALDEHYDE	Embedded database
SECIM.Pos001687	131.086	9.03	10	C10H10	1,2-DIHYDRONAPHTHALENE	Embedded database
SECIM.Pos000473	234.151	9.04	14	C14H19NO2	METHYLPHENIDATE	Embedded database
SECIM.Pos001206	229.082	9.04	9	C9H12N2O5	DEOXYURIDINE	Embedded database
SECIM.Pos000792	385.141	9.06	15	C15H20N4O8	Possibly C15H20N4O8	Embedded database
SECIM.Pos000477	248.128	9.07	9	C9H19N4O2S	Possibly C9H19N4O2S	Embedded database
SECIM.Pos000959	244.079	9.1	9	C9H15N3OP2	Possibly C9H15N3OP2	Embedded database
SECIM.Pos001748	210.113	9.1	6		UNK MZ 216.1328 RT 9.12	Embedded database
SECIM.Pos000794	244.079	9.11	18	C18H18N10O7	Possibly C18H18N10O7	Embedded database
SECIM.Pos000957	408.177	9.11	19	C19H25N3O7	Possibly C19H25N3O7	Embedded database
SECIM.Pos000958	430.159	9.11	19	C19H21N6O6	Possibly C19H21N6O6	Embedded database
SECIM.Pos000960	244.58	9.12	9		UNK MZ 253.6104 RT 9.11	Embedded database
SECIM.Pos000478	182.118	9.14	5		UNK MZ 187.1344 RT 9.14	Embedded database
SECIM.Pos000479	234.149	9.14	9		UNK MZ 243.1790 RT 9.14	Embedded database
SECIM.Pos000480	256.131	9.14	9	C9H15N6O3	Possibly C9H15N6O3	Embedded database
SECIM.Pos000963	182.118	9.14	10	C10H15NO2	3,4-DIMETHOXYPHENYLETHYLAMINE	Embedded database
SECIM.Pos000481	220.134	9.15	8		UNK MZ 228.1601 RT 9.15	Embedded database
SECIM.Pos000961	202.123	9.15	8	C8H17N4S	Possibly C8H17N4S	Embedded database
SECIM.Pos000962	174.128	9.15	7		UNK MZ 181.1515 RT 9.15	Embedded database
SECIM.Pos001208	153.127	9.15	10	C10H16O	ALPHA-PINENE-OXIDE	Embedded database
SECIM.Pos000482	135.117	9.16	10	C10H14	P-CYMENE	Embedded database
SECIM.Pos001498	753.223	9.16	22	C22H34N13O17	Possibly C22H34N13O17	Embedded database
SECIM.Pos000965	729.24	9.17	23	C23H32N14O14	Possibly C23H32N14O14	Embedded database
SECIM.Pos000967	751.222	9.17	24	C24H30N16O13	Possibly C24H30N16O13	Embedded database
SECIM.Pos000488	214.58	9.2	15	C15H21N7O8	Possibly C15H21N7O8	Embedded database
SECIM.Pos000484	371.162	9.21	15	C15H22N4O7	Possibly C15H22N4O7	Embedded database
SECIM.Pos000485	219.116	9.21	9	C9H18N2O2S	THIOFANOX	Embedded database
SECIM.Pos000486	349.179	9.21	15	C15H23N7OP	Possibly C15H23N7OP	Embedded database
SECIM.Pos000487	331.168	9.21	15	C15H21N7P	Possibly C15H21N7P	Embedded database
SECIM.Pos001750	298.237	9.21	6		UNK MZ 304.2575 RT 9.23	Embedded database
SECIM.Pos000968	267.065	9.23	9	C9H15O7P	Possibly C9H15O7P	Embedded database
SECIM.Pos001751	280.094	9.23	10	C10H11N6O4	Possibly C10H11N6O4	Embedded database
SECIM.Pos000491	352.132	9.24	16	C16H21N3O4S	EPICILLIN	Embedded database
SECIM.Pos000492	117.07	9.24	9	C9H8	2H-INDENE	Embedded database
SECIM.Pos000493	258.113	9.24	10	C10H15N3O5	2''-O-METHYLCYTIDINE	Embedded database
SECIM.Pos000797	151.047	9.24	10	C10H16N5O2P2	Possibly C10H16N5O2P2	Embedded database
SECIM.Pos000969	374.114	9.24	16	C16H15N5O6	Possibly C16H15N5O6	Embedded database
SECIM.Pos000489	163.076	9.25	10	C10H10O2	CIS-1,2-DIHYDRONAPHTHALENE-1,2-DIOL	Embedded database
SECIM.Pos000490	145.065	9.25	10	C10H8O	BETA-NAPHTHOL	Embedded database
SECIM.Pos000494	247.144	9.27	14	C14H18N2O2	HYPAPHORINE	Embedded database
SECIM.Pos001211	130.123	9.27	7	C7H15NO	N-METHYLHEXANAMIDE	Embedded database
SECIM.Pos000497	309.123	9.29	18	C18H16N2O3	SPIGUETIDINE	Embedded database
SECIM.Pos000495	279.174	9.3	15	C15H22N2O3	LEUCYL PHENYLALANINE	Embedded database
SECIM.Pos000496	173.009	9.3	5	C5H5N2O3P	Possibly C5H5N2O3P	Embedded database
SECIM.Pos000498	301.15	9.3	15	C15H18N5O2	Possibly C15H18N5O2	Embedded database
SECIM.Pos001631	246.185	9.32	10		UNK MZ 256.2183 RT 9.32	Embedded database
SECIM.Pos000507	265.071	9.33	12	C12H6N7O	Possibly C12H6N7O	Embedded database
SECIM.Pos001212	198.149	9.33	6		UNK MZ 204.1692 RT 9.32	Embedded database
SECIM.Pos000501	243.088	9.34	10	C10H8N7O	Possibly C10H8N7O	Embedded database
SECIM.Pos000503	222.113	9.34	12	C12H15NO3	METAXALONE	Embedded database
SECIM.Pos000505	249.056	9.34	11	C11H11N3O2S	Possibly C11H11N3O2S	Embedded database
SECIM.Pos000971	163.076	9.34	10	C10H10O2	CIS-1,2-DIHYDRONAPHTHALENE-1,2-DIOL	Embedded database
SECIM.Pos001789	202.561	9.34	12	C12H17N7O9	Possibly C12H17N7O9	Embedded database
SECIM.Pos000499	164.107	9.35	10	C10H13NO	(R)-2-METHYLIMINO-1-PHENYLPROPAN-1-OL	Embedded database
SECIM.Pos000500	227.176	9.35	12	C12H22N2O2	1,8-DIAZACYCLOTETRADECANE-2,9-DIONE	Embedded database
SECIM.Pos000502	208.097	9.35	6		UNK MZ 214.1171 RT 9.34	Embedded database
SECIM.Pos000504	122.097	9.35	8	C8H11N	1-PHENYLETHYLAMINE	Embedded database
SECIM.Pos000506	105.07	9.35	8	C8H8	STYRENE	Embedded database
SECIM.Pos000800	227.175	9.36	12	C12H22N2O2	1,8-DIAZACYCLOTETRADECANE-2,9-DIONE	Embedded database
SECIM.Pos000508	169.086	9.37	9	C9H12O3	1,3,5-TRIMETHOXYBENZENE	Embedded database
SECIM.Pos000509	254.09	9.37	12	C12H9N6O	Possibly C12H9N6O	Embedded database
SECIM.Pos000510	232.108	9.37	10	C10H11N6O	Possibly C10H11N6O	Embedded database
SECIM.Pos000799	232.108	9.37	11	C11H17N2NaP	Possibly C11H17N2NaP	Embedded database
SECIM.Pos000970	243.088	9.37	12	C12H10N4O2	LUMICHROME	Embedded database
SECIM.Pos000972	232.108	9.37	12	C12H13N3O2	Possibly C12H13N3O2	Embedded database
SECIM.Pos000511	246.113	9.38	14	C14H15NO3	Possibly C14H15NO3	Embedded database
SECIM.Pos000512	268.095	9.38	14	C14H11N4O2	Possibly C14H11N4O2	Embedded database
SECIM.Pos000973	310.122	9.38	14	C14H21N3OP2	Possibly C14H21N3OP2	Embedded database
SECIM.Pos000974	133.032	9.38	5	C5H8O2S	THTC	Embedded database
SECIM.Pos001215	221.577	9.38	9		UNK MZ 230.6069 RT 9.36	Embedded database
SECIM.Pos001216	222.078	9.38	9	C9H11N5S	Possibly C9H11N5S	Embedded database
SECIM.Pos001632	442.147	9.38	19	C19H19N7O6	FOLIC ACID	Embedded database
SECIM.Pos000513	202.144	9.4	10	C10H19NO3	Possibly C10H19NO3	Embedded database
SECIM.Pos000801	189.055	9.4	11	C11H8O3	1-HYDROXY-2-NAPHTHOATE	Embedded database
SECIM.Pos000514	207.113	9.42	6		UNK MZ 213.1332 RT 9.42	Embedded database
SECIM.Pos001337	253.191	9.44	4		UNK MZ 257.2047 RT 9.44	Embedded database
SECIM.Pos001218	375.12	9.45	12	C12H19N6O6P	Possibly C12H19N6O6P	Embedded database
SECIM.Pos000516	232.095	9.49	11	C11H11N4O2	Possibly C11H11N4O2	Embedded database
SECIM.Pos000515	210.115	9.5	11	C11H15NO3	TYR-OET	Embedded database
SECIM.Pos000802	309.123	9.5	18	C18H16N2O3	SPIGUETIDINE	Embedded database
SECIM.Pos000517	206.118	9.51	7		UNK MZ 213.1409 RT 9.51	Embedded database
SECIM.Pos000519	248.165	9.51	10		UNK MZ 258.1982 RT 9.51	Embedded database
SECIM.Pos001339	270.147	9.52	15	C15H17N4O	Possibly C15H17N4O	Embedded database
SECIM.Pos000520	310.183	9.53	15	C15H25N4OS	Possibly C15H25N4OS	Embedded database
SECIM.Pos000521	331.163	9.53	16	C16H20N5O3	Possibly C16H20N5O3	Embedded database
SECIM.Pos000803	309.178	9.53	16	C16H24N2O4	BESTATIN	Embedded database
SECIM.Pos001219	185.118	9.57	10	C10H16O3	5-EXO-HYDROXY-1,2-CAMPHOLIDE	Embedded database
SECIM.Pos001633	219.066	9.59	11	C11H11N2OP	Possibly C11H11N2OP	Embedded database
SECIM.Pos000805	399.156	9.6	16	C16H22N4O8	Possibly C16H22N4O8	Embedded database
SECIM.Pos000977	167.107	9.6	10	C10H14O2	DOLICHODIAL	Embedded database
SECIM.Pos000523	242.115	9.61	8	C8H13N6O3	Possibly C8H13N6O3	Embedded database
SECIM.Pos000525	208.061	9.61	10	C10H9NO4	4-(2-AMINOPHENYL)-2,4-DIOXOBUTANOATE	Embedded database
SECIM.Pos000804	220.133	9.61	8		UNK MZ 228.1602 RT 9.61	Embedded database
SECIM.Pos001790	359.233	9.61	10		UNK MZ 369.2667 RT 9.59	Embedded database
SECIM.Pos000522	194.082	9.62	10	C10H11NO3	(3-ARYLCARBONYL)-ALANINE	Embedded database
SECIM.Pos000524	176.071	9.62	10	C10H9NO2	INDOLE-3-ACETATE	Embedded database
SECIM.Pos000527	252.123	9.63	13	C13H17NO4	AC-TYR-OET	Embedded database
SECIM.Pos000526	227.154	9.64	10		UNK MZ 237.1880 RT 9.63	Embedded database
SECIM.Pos001222	163.039	9.66	9	C9H6O3	UMBELLIFERONE	Embedded database
SECIM.Pos000528	383.16	9.67	16	C16H22N4O7	Possibly C16H22N4O7	Embedded database
SECIM.Pos000529	261.16	9.69	15	C15H20N2O2	cyclo(L-Phe-L-Leu)	Custom library
SECIM.Pos000808	230.081	9.69	13	C13H11NO3	GAMMA-FAGARINE	Embedded database
SECIM.Pos000530	267.207	9.7	5		UNK MZ 272.2229 RT 9.70	Embedded database
SECIM.Pos000531	212.071	9.7	13	C13H9NO2	2-NITROFLUORENE	Embedded database
SECIM.Pos001223	133.032	9.71	5	C5H8O2S	THTC	Embedded database
SECIM.Pos001634	310.123	9.71	14	C14H21N3OP2	Possibly C14H21N3OP2	Embedded database
SECIM.Pos000532	231.111	9.72	4		UNK MZ 235.1259 RT 9.72	Embedded database
SECIM.Pos001831	177.091	9.72	11	C11H12O2	ETHYL CINNAMATE	Embedded database
SECIM.neg000393	144.046	9.74	9	C9H7NO	3-METHYLENEOXINDOLE	Embedded database
SECIM.Pos000533	243.077	9.75	13	C13H10N2O3	2-(4-HYDROXYPHENYLAZO)BENZOIC ACID	Embedded database
SECIM.Pos000812	439.188	9.75	19	C19H26N4O8	PheGlySerGlu	Embedded database
SECIM.Pos000813	234.149	9.75	9		UNK MZ 243.1790 RT 9.76	Embedded database
SECIM.Pos001754	363.195	9.75	16	C16H25N7OP	Possibly C16H25N7OP	Embedded database
SECIM.Pos000534	212.128	9.76	11	C11H17NO3	MESCALINE	Embedded database
SECIM.Pos000539	189.055	9.76	11	C11H8O3	1-HYDROXY-2-NAPHTHOATE	Embedded database
SECIM.Pos001225	236.582	9.76	9		UNK MZ 245.6121 RT 9.73	Embedded database
SECIM.Pos000536	177.091	9.77	11	C11H12O2	ETHYL CINNAMATE	Embedded database
SECIM.Pos000537	159.081	9.77	11	C11H10O	(2-NAPHTHYL)METHANOL	Embedded database
SECIM.Pos000538	140.115	9.77	8		UNK MZ 148.1421 RT 9.76	Embedded database
SECIM.Pos000809	233.132	9.77	10	C10H22N2P2	Possibly C10H22N2P2	Embedded database
SECIM.Pos000810	385.176	9.77	16	C16H24N4O7	Possibly C16H24N4O7	Embedded database
SECIM.Pos000814	158.126	9.77	8		UNK MZ 166.1526 RT 9.76	Embedded database
SECIM.Pos000979	157.123	9.77	9	C9H16O2	CHALCOGRAN	Embedded database
SECIM.Pos001226	246.17	9.77	12	C12H23NO4	Possibly C12H23NO4	Embedded database
SECIM.Pos001228	139.112	9.77	9	C9H14O	NONA-2,6-DIENAL	Embedded database
SECIM.Pos000540	146.06	9.79	9	C9H7NO	3-METHYLENEOXINDOLE	Embedded database
SECIM.Pos000541	260.128	9.81	15	C15H17NO3	NORSANGUININE	Embedded database
SECIM.Pos000542	115.076	9.81	6	C6H10O2	2-HYDROXYCYCLOHEXAN-1-ONE	Embedded database
SECIM.Pos000980	239.175	9.81	6		UNK MZ 245.1954 RT 9.81	Embedded database
SECIM.Pos000546	385.176	9.82	16	C16H24N4O7	Possibly C16H24N4O7	Embedded database
SECIM.Pos000547	233.134	9.82	10	C10H22N2P2	Possibly C10H22N2P2	Embedded database
SECIM.Pos000817	363.195	9.82	16	C16H25N7OP	Possibly C16H25N7OP	Embedded database
SECIM.Pos000544	127.112	9.83	8	C8H14O	3-OCTENAL	Embedded database
SECIM.Pos001417	246.113	9.83	9	C9H19N4P2	Possibly C9H19N4P2	Embedded database
SECIM.Pos000543	155.107	9.84	9	C9H14O2	BOSCHNIALACTONE	Embedded database
SECIM.Pos000816	173.117	9.84	9	C9H16O3	9-OXONONANOIC ACID	Embedded database
SECIM.Pos001230	128.115	9.84	7		UNK MZ 135.1389 RT 9.82	Embedded database
SECIM.Pos001342	156.11	9.84	8		UNK MZ 164.1372 RT 9.82	Embedded database
SECIM.Pos000545	217.108	9.85	11	C11H12N4O	Possibly C11H12N4O	Embedded database
SECIM.Pos000548	174.055	9.88	10	C10H7NO2	4-QUINOLINECARBOXYLIC ACID	Embedded database
SECIM.Pos001231	244.095	9.88	8	C8H14N5O2P	Possibly C8H14N5O2P	Embedded database
SECIM.Pos001232	222.113	9.88	8	C8H18N2O3P	Possibly C8H18N2O3P	Embedded database
SECIM.Pos000549	163.076	9.9	10	C10H10O2	CIS-1,2-DIHYDRONAPHTHALENE-1,2-DIOL	Embedded database
SECIM.Pos000818	287.132	9.9	14	C14H17N5P	Possibly C14H17N5P	Embedded database
SECIM.Pos000550	178.123	9.91	11	C11H15NO	PHENMETRAZINE	Embedded database
SECIM.Pos000554	236.128	9.91	13	C13H17NO3	LOPHOPHORINE	Embedded database
SECIM.Pos001343	234.149	9.91	9		UNK MZ 243.1791 RT 9.90	Embedded database
SECIM.Pos000551	176.071	9.92	10	C10H9NO2	INDOLE-3-ACETATE	Embedded database
SECIM.Pos000552	130.065	9.92	9	C9H7N	QUINOLINE	Embedded database
SECIM.Pos000553	148.539	9.92	10	C10H15O10	Possibly C10H15O10	Embedded database
SECIM.Pos000555	223.133	9.93	13	C13H18O3	DEHYDROVOMIFOLIOL	Embedded database
SECIM.Pos000556	263.125	9.93	13	C13H16N3O3	Possibly C13H16N3O3	Embedded database
SECIM.Pos000557	241.143	9.94	13	C13H21ClN2	MIRASAN	Embedded database
SECIM.Pos001233	331.223	9.94	16	C16H30N2O5	Possibly C16H30N2O5	Embedded database
SECIM.Pos001234	224.165	9.96	8		UNK MZ 232.1912 RT 9.95	Embedded database
SECIM.Pos000558	206.045	9.97	10	C10H7NO4	XANTHURENIC ACID	Embedded database
SECIM.Pos001345	315.134	9.98	17	C17H18N2O4	Possibly C17H18N2O4	Embedded database
SECIM.Pos000559	208.061	9.99	10	C10H9NO4	4-(2-AMINOPHENYL)-2,4-DIOXOBUTANOATE	Embedded database
SECIM.Pos000560	194.154	9.99	7		UNK MZ 201.1777 RT 9.98	Embedded database
SECIM.Pos000819	175.039	9.99	10	C10H6O3	5-HYDROXY-1,4-NAPHTHOQUINONE	Embedded database
SECIM.Pos000821	139.112	10	9	C9H14O	NONA-2,6-DIENAL	Embedded database
SECIM.Pos000982	157.122	10	9	C9H16O2	CHALCOGRAN	Embedded database
SECIM.Pos001346	184.105	10.01	9	C9H15N2S	Possibly C9H15N2S	Embedded database
SECIM.Pos001511	311.197	10.01	6		UNK MZ 317.2170 RT 9.99	Embedded database
SECIM.Pos001512	194.154	10.01	7		UNK MZ 201.1773 RT 10.03	Embedded database
SECIM.Pos000822	183.102	10.03	10	C10H14O3	IRIDOTRIAL	Embedded database
SECIM.Pos000561	220.133	10.06	13	C13H17NO2	DARLINGINE	Embedded database
SECIM.Pos000563	295.143	10.09	18	C18H18N2O2	cyclo(L-Phe-L-Phe)	Custom library
SECIM.Pos000562	181.086	10.1	10	C10H12O3	U 0521	Embedded database
SECIM.Pos000564	203.068	10.1	10	C10H8N3O2	Possibly C10H8N3O2	Embedded database
SECIM.Pos000983	208.076	10.1	18	C18H14N12O	Possibly C18H14N12O	Embedded database
SECIM.Pos001235	171.56	10.1	10	C10H19N3O10	Possibly C10H19N3O10	Embedded database
SECIM.Pos002003	183.102	10.1	10	C10H14O3	IRIDOTRIAL	Embedded database
SECIM.Pos000565	263.071	10.11	12	C12H14N3P2	Possibly C12H14N3P2	Embedded database
SECIM.Pos000566	241.089	10.11	12	C12H18OP2	Possibly C12H18OP2	Embedded database
SECIM.Pos000825	419.161	10.11	19	C19H22N4O7	Possibly C19H22N4O7	Embedded database
SECIM.Pos000824	333.181	10.12	13	C13H24N4O6	Possibly C13H24N4O6	Embedded database
SECIM.Pos001238	109.065	10.15	7	C7H8O	BENZYL ALCOHOL	Embedded database
SECIM.Pos000984	345.217	10.16	10		UNK MZ 355.2502 RT 10.16	Embedded database
SECIM.Pos001420	276.032	10.17	13	C13H4N6P	Possibly C13H4N6P	Embedded database
SECIM.Pos001237	275.175	10.19	9		UNK MZ 284.2055 RT 10.19	Embedded database
SECIM.Pos000567	183.102	10.2	10	C10H14O3	IRIDOTRIAL	Embedded database
SECIM.Pos000571	234.112	10.2	11	C11H13N4O2	Possibly C11H13N4O2	Embedded database
SECIM.Pos001513	232.097	10.21	13	C13H13NO3	BENZOYLDEHYDRO-2,3-DIHYDROXY-BENZONE	Embedded database
SECIM.Pos001637	183.102	10.21	10	C10H14O3	IRIDOTRIAL	Embedded database
SECIM.Pos001698	261.16	10.22	10	C10H22N5OS	Possibly C10H22N5OS	Embedded database
SECIM.Pos000828	157.122	10.23	9	C9H16O2	CHALCOGRAN	Embedded database
SECIM.Pos000568	189.055	10.24	11	C11H8O3	1-HYDROXY-2-NAPHTHOATE	Embedded database
SECIM.Pos000569	211.037	10.24	11	C11H4N3O2	Possibly C11H4N3O2	Embedded database
SECIM.Pos001347	179.118	10.24	5		UNK MZ 184.1351 RT 10.25	Embedded database
SECIM.Pos001421	314.269	10.25	7		UNK MZ 321.2929 RT 10.26	Embedded database
SECIM.Pos000827	266.138	10.26	14	C14H19NO4	N(ALPHA)-BENZYLOXYCARBONYL-L-LEUCINE	Embedded database
SECIM.Pos001422	111.081	10.26	7	C7H10O	2,4-HEPTADIENAL	Embedded database
SECIM.Pos000986	244.571	10.27	10		UNK MZ 254.6038 RT 10.28	Embedded database
SECIM.Pos001241	208.169	10.27	8		UNK MZ 216.1967 RT 10.25	Embedded database
SECIM.Pos001242	212.201	10.27	13	C13H25NO	Possibly C13H25NO	Embedded database
SECIM.Pos001243	129.091	10.28	7	C7H12O2	ETHYL 2-METHYLBUT-2-ENOATE	Embedded database
SECIM.Pos001423	83.0863	10.28	6	C6H10	CYCLOHEXENE	Embedded database
SECIM.Pos000829	266.138	10.29	14	C14H19NO4	N(ALPHA)-BENZYLOXYCARBONYL-L-LEUCINE	Embedded database
SECIM.Pos000987	488.135	10.29	20	C20H25NO13	PANCRATISIDE	Embedded database
SECIM.Pos000988	510.116	10.29	20	C20H15N9O8	Possibly C20H15N9O8	Embedded database
SECIM.Pos001639	245.073	10.29	9	C9H15N3OPS	Possibly C9H15N3OPS	Embedded database
SECIM.Pos000573	196.142	10.32	11		UNK MZ 207.1792 RT 10.31	Embedded database
SECIM.Pos000572	293.128	10.33	18	C18H16N2O2	INF271	Embedded database
SECIM.Pos000830	293.128	10.33	17	C17H20NNaP	Possibly C17H20NNaP	Embedded database
SECIM.Pos001424	156.11	10.33	8		UNK MZ 164.1371 RT 10.33	Embedded database
SECIM.Pos001701	223.079	10.34	10	C10H12N3OS	Possibly C10H12N3OS	Embedded database
SECIM.Pos000831	197.039	10.35	12	C12H14N3O12	Possibly C12H14N3O12	Embedded database
SECIM.Pos001522	220.133	10.35	8		UNK MZ 228.1599 RT 10.35	Embedded database
SECIM.Pos000574	232.043	10.36	12	C12H11NP2	Possibly C12H11NP2	Embedded database
SECIM.Pos001349	195.138	10.36	12	C12H18O2	4-HEXYLOXYPHENOL	Embedded database
SECIM.Pos000575	197.117	10.38	11	C11H16O3	Possibly C11H16O3	Embedded database
SECIM.Pos000576	262.053	10.44	13	C13H13NOP2	Possibly C13H13NOP2	Embedded database
SECIM.Pos000832	232.043	10.44	12	C12H11NP2	Possibly C12H11NP2	Embedded database
SECIM.Pos000578	211.037	10.45	11	C11H4N3O2	Possibly C11H4N3O2	Embedded database
SECIM.Pos000577	189.055	10.46	11	C11H8O3	1-HYDROXY-2-NAPHTHOATE	Embedded database
SECIM.Pos001244	161.06	10.46	10	C10H8O2	2-FORMYL-1-INDANONE	Embedded database
SECIM.Pos000579	259.144	10.49	15	C15H18N2O2	Possibly C15H18N2O2	Embedded database
SECIM.Pos001245	220.134	10.51	8		UNK MZ 228.1600 RT 10.51	Embedded database
SECIM.Pos000580	277.141	10.54	14	C14H18N3O3	Possibly C14H18N3O3	Embedded database
SECIM.Pos000989	255.159	10.54	14	C14H22O4	GLIOCLADIC ACID	Embedded database
SECIM.Pos000582	183.138	10.55	11	C11H18O2	GERANYL FORMATE	Embedded database
SECIM.Pos000833	293.128	10.55	17	C17H20NNaP	Possibly C17H20NNaP	Embedded database
SECIM.Pos001246	274.144	10.55	11	C11H19N3O5	Possibly C11H19N3O5	Embedded database
SECIM.Pos000581	293.128	10.56	18	C18H16N2O2	cyclo(D3-Phe-L-Phe)	Custom library
SECIM.Pos000583	190.123	10.59	7		UNK MZ 197.1463 RT 10.58	Embedded database
SECIM.Pos000991	255.159	10.59	14	C14H22O4	GLIOCLADIC ACID	Embedded database
SECIM.Pos000834	204.102	10.6	12	C12H13NO2	SHIHUNINE	Embedded database
SECIM.Pos000584	206.154	10.62	8		UNK MZ 214.1808 RT 10.62	Embedded database
SECIM.Pos000585	300.123	10.62	17	C17H17NO4	2,3,9,10-TETRAHYDROXYBERBINE	Embedded database
SECIM.Pos001247	129.091	10.62	7	C7H12O2	ETHYL 2-METHYLBUT-2-ENOATE	Embedded database
SECIM.Pos000835	237.149	10.63	14	C14H20O3	4-HEPTYLOXYBENZOIC ACID	Embedded database
SECIM.Pos000990	195.102	10.65	11	C11H14O3	ZINGERONE	Embedded database
SECIM.Pos001248	171.138	10.67	10	C10H18O2	(E)-3,7-DIMETHYLOCTA-1,6-DIENE-3,8-DIOL	Embedded database
SECIM.Pos001249	153.128	10.67	10	C10H16O	ALPHA-PINENE-OXIDE	Embedded database
SECIM.Pos000586	238.144	10.68	13	C13H19NO3	GIGANTINE	Embedded database
SECIM.Pos000587	260.126	10.68	13	C13H15N4O2	Possibly C13H15N4O2	Embedded database
SECIM.Pos001250	185.154	10.68	11	C11H20O2	GAMMA-UNDECALACTONE	Embedded database
SECIM.Pos000589	129.091	10.69	7	C7H12O2	ETHYL 2-METHYLBUT-2-ENOATE	Embedded database
SECIM.Pos000592	171.138	10.69	10	C10H18O2	(E)-3,7-DIMETHYLOCTA-1,6-DIENE-3,8-DIOL	Embedded database
SECIM.Pos001251	167.143	10.69	11	C11H18O	2,5-UNDECADIENAL	Embedded database
SECIM.Pos000588	195.102	10.7	11	C11H14O3	ZINGERONE	Embedded database
SECIM.Pos000591	153.128	10.7	10	C10H16O	ALPHA-PINENE-OXIDE	Embedded database
SECIM.Pos000992	266.084	10.7	13	C13H17NOP2	Possibly C13H17NOP2	Embedded database
SECIM.Pos000993	217.084	10.7	11	C11H10N3O2	Possibly C11H10N3O2	Embedded database
SECIM.Pos001530	195.102	10.7	11	C11H14O3	ZINGERONE	Embedded database
SECIM.Pos001531	208.169	10.72	8		UNK MZ 216.1967 RT 10.72	Embedded database
SECIM.Pos000590	213.066	10.73	12	C12H8N2O2	AV TOXIN C	Embedded database
SECIM.Pos001252	298.237	10.73	17	C17H31NO3	Possibly C17H31NO3	Embedded database
SECIM.Pos000593	218.045	10.76	11	C11H7NO4	Possibly C11H7NO4	Embedded database
SECIM.Pos000594	197.117	10.76	11	C11H16O3	Possibly C11H16O3	Embedded database
SECIM.Pos000836	161.06	10.76	10	C10H8O2	2-FORMYL-1-INDANONE	Embedded database
SECIM.Pos000595	259.144	10.78	15	C15H18N2O2	cyclo(D3-Phe-L-Leu)	Custom library
SECIM.Pos001705	360.253	10.78	11		UNK MZ 371.2897 RT 10.78	Embedded database
SECIM.Pos001254	230.175	10.79	12	C12H23NO3	Possibly C12H23NO3	Embedded database
SECIM.Pos000994	256.154	10.81	13	C13H21NO4	METELOIDINE	Embedded database
SECIM.Pos000838	189.055	10.82	11	C11H8O3	1-HYDROXY-2-NAPHTHOATE	Embedded database
SECIM.Pos000995	265.05	10.85	9	C9H13O7P	Possibly C9H13O7P	Embedded database
SECIM.Pos000596	262.053	10.87	13	C13H13NOP2	Possibly C13H13NOP2	Embedded database
SECIM.Pos000996	195.102	10.87	11	C11H14O3	ZINGERONE	Embedded database
SECIM.Pos000997	184.079	10.88	4		UNK MZ 188.0928 RT 10.87	Embedded database
SECIM.Pos000998	310.122	10.88	14	C14H21N3OP2	Possibly C14H21N3OP2	Embedded database
SECIM.Pos000999	493.195	10.88	18	C18H24N10O7	Possibly C18H24N10O7	Embedded database
SECIM.Pos000598	197.118	10.9	11	C11H16O3	Possibly C11H16O3	Embedded database
SECIM.Pos001351	315.134	10.9	17	C17H18N2O4	Possibly C17H18N2O4	Embedded database
SECIM.Pos001255	295.202	10.91	6		UNK MZ 301.2214 RT 10.91	Embedded database
SECIM.Pos000597	171.138	10.92	10	C10H18O2	(E)-3,7-DIMETHYLOCTA-1,6-DIENE-3,8-DIOL	Embedded database
SECIM.Pos000599	225.149	10.94	13	C13H20O3	VOMIFOLIOL	Embedded database
SECIM.Pos000600	190.086	10.97	11	C11H11NO2	PHENSUXIMIDE	Embedded database
SECIM.Pos001762	141.091	10.98	8	C8H12O2	CIS-1,2-DIHYDRO-3-ETHYLCATECHOL	Embedded database
SECIM.Pos000601	204.138	11	8		UNK MZ 212.1653 RT 11.00	Embedded database
SECIM.Pos000602	226.12	11	8	C8H13N6O2	Possibly C8H13N6O2	Embedded database
SECIM.Pos001000	184.079	11	4		UNK MZ 188.0927 RT 10.99	Embedded database
SECIM.Pos001256	284.128	11	17	C17H17NO3	ACROPHYLLINE	Embedded database
SECIM.Pos001257	219.066	11.01	11	C11H11N2OP	Possibly C11H11N2OP	Embedded database
SECIM.Pos001001	300.069	11.06	16	C16H13NO3S	8-ANILINO-1-NAPHTHALENE SULFONIC ACID	Embedded database
SECIM.Pos001258	163.076	11.06	10	C10H10O2	CIS-1,2-DIHYDRONAPHTHALENE-1,2-DIOL	Embedded database
SECIM.Pos001352	185.154	11.06	11	C11H20O2	GAMMA-UNDECALACTONE	Embedded database
SECIM.Pos000839	223.133	11.09	13	C13H18O3	DEHYDROVOMIFOLIOL	Embedded database
SECIM.Pos001353	178.05	11.09	9	C9H7NO3	N-(HYDROXYMETHYL)PHTHALIMIDE	Embedded database
SECIM.Pos000605	229.134	11.11	9	C9H18N5S	Possibly C9H18N5S	Embedded database
SECIM.Pos001002	141.091	11.11	8	C8H12O2	CIS-1,2-DIHYDRO-3-ETHYLCATECHOL	Embedded database
SECIM.Pos000606	211.134	11.14	12	C12H18O3	(+)-7-ISOJASMONIC ACID	Embedded database
SECIM.Pos000607	197.154	11.14	11		UNK MZ 208.1907 RT 11.12	Embedded database
SECIM.Pos001003	197.154	11.14	12	C12H20O2	ETHYL(E,Z)-DECADIENOATE	Embedded database
SECIM.Pos000608	211.17	11.16	13	C13H22O2	(E)-3,7-DIMETHYL-2,7-OCTADIENYL PROPIONATE	Embedded database
SECIM.Pos000609	281.175	11.16	16	C16H24O4	1-(3,4-DIHYDROXYPHENYL)-5-HYDROXY-3-DECANONE	Embedded database
SECIM.Pos000610	252.159	11.18	13	C13H22N3P	Possibly C13H22N3P	Embedded database
SECIM.Pos000841	252.159	11.18	14	C14H21NO3	Possibly C14H21NO3	Embedded database
SECIM.Pos000611	274.142	11.19	14	C14H17N4O2	Possibly C14H17N4O2	Embedded database
SECIM.Pos001004	253.144	11.2	14	C14H20O4	FREQUENTIN	Embedded database
SECIM.Pos001005	209.118	11.25	12	C12H16O3	BENZYL (2R,3S)-2-METHYL-3-HYDROXYBUTANOATE	Embedded database
SECIM.Pos000843	193.159	11.26	13	C13H20O	ALPHA-IONONE	Embedded database
SECIM.Pos000842	211.169	11.27	13	C13H22O2	7-TRIDECYNOIC ACID	Embedded database
SECIM.Pos000844	209.117	11.29	12	C12H16O3	BENZYL (2R,3S)-2-METHYL-3-HYDROXYBUTANOATE	Embedded database
SECIM.Pos001259	167.143	11.29	11	C11H18O	2,5-UNDECADIENAL	Embedded database
SECIM.Pos001537	209.117	11.29	12	C12H16O3	BENZYL (2R,3S)-2-METHYL-3-HYDROXYBUTANOATE	Embedded database
SECIM.Pos000613	270.17	11.34	14	C14H23NO4	Possibly C14H23NO4	Embedded database
SECIM.Pos000614	132.102	11.34	6	C6H13NO2	L-LEUCINE	Embedded database
SECIM.Pos001763	229.18	11.34	13	C13H24O3	10-OXO-TRIDECANOIC ACID	Embedded database
SECIM.Pos001006	244.191	11.36	13	C13H25NO3	Possibly C13H25NO3	Embedded database
SECIM.Pos000615	235.133	11.39	14	C14H18O3	ALBOATRIN	Embedded database
SECIM.Pos000616	211.133	11.4	12	C12H18O3	(+)-7-ISOJASMONIC ACID	Embedded database
SECIM.Pos000617	190.123	11.4	7		UNK MZ 197.1467 RT 11.40	Embedded database
SECIM.Pos001356	388.305	11.4	21	C21H41NO5	Possibly C21H41NO5	Embedded database
SECIM.Pos000618	230.117	11.45	9	C9H15N3O4	Possibly C9H15N3O4	Embedded database
SECIM.Pos001007	209.117	11.46	12	C12H16O3	BENZYL (2R,3S)-2-METHYL-3-HYDROXYBUTANOATE	Embedded database
SECIM.Pos001260	330.264	11.5	18	C18H35NO4	O-(4,8-DIMETHYLNONANOYL)CARNITINE	Embedded database
SECIM.Pos001433	312.253	11.5	18	C18H33NO3	Possibly C18H33NO3	Embedded database
SECIM.Pos000619	209.117	11.51	12	C12H16O3	BENZYL (2R,3S)-2-METHYL-3-HYDROXYBUTANOATE	Embedded database
SECIM.Pos001539	209.118	11.51	12	C12H16O3	BENZYL (2R,3S)-2-METHYL-3-HYDROXYBUTANOATE	Embedded database
SECIM.Pos000845	110.105	11.54	7		UNK MZ 117.1284 RT 11.54	Embedded database
SECIM.Pos000620	155.107	11.55	9	C9H14O2	BOSCHNIALACTONE	Embedded database
SECIM.Pos000621	109.102	11.55	8	C8H12	CYCLOOCTYNE	Embedded database
SECIM.Pos001261	156.11	11.55	8		UNK MZ 164.1371 RT 11.55	Embedded database
SECIM.Pos000623	244.133	11.61	10	C10H19N4OS	Possibly C10H19N4OS	Embedded database
SECIM.Pos001008	351.204	11.61	10		UNK MZ 361.2383 RT 11.61	Embedded database
SECIM.Pos001009	329.223	11.61	10		UNK MZ 339.2560 RT 11.61	Embedded database
SECIM.Pos000622	239.164	11.62	14	C14H22O3	7-OXO-11E,13-TETRADECADIENOIC ACID	Embedded database
SECIM.Pos001262	326.27	11.62	19	C19H35NO3	Possibly C19H35NO3	Embedded database
SECIM.Pos000626	182.118	11.64	10	C10H15NO2	3,4-DIMETHOXYPHENYLETHYLAMINE	Embedded database
SECIM.Pos000847	202.032	11.64	11	C11H7NOS	Possibly C11H7NOS	Embedded database
SECIM.Pos001010	221.055	11.64	11	C11H4N6	Possibly C11H4N6	Embedded database
SECIM.Pos001436	278.175	11.64	16	C16H23NO3	Possibly C16H23NO3	Embedded database
SECIM.Pos000624	177.091	11.65	11	C11H12O2	ETHYL CINNAMATE	Embedded database
SECIM.Pos000625	131.086	11.65	10	C10H10	1,2-DIHYDRONAPHTHALENE	Embedded database
SECIM.Pos001358	159.081	11.65	11	C11H10O	(2-NAPHTHYL)METHANOL	Embedded database
SECIM.Pos001765	271.19	11.66	15	C15H26O4	(10S)-JUVENILE HORMONE III ACID DIOL	Embedded database
SECIM.Pos000627	166.087	11.67	9	C9H11NO2	L-PHENYLALANINE	Embedded database
SECIM.Pos000628	304.155	11.67	17	C17H21NO4	COCAINE	Embedded database
SECIM.Pos000848	237.148	11.73	13	C13H21N2P	Possibly C13H21N2P	Embedded database
SECIM.Pos000629	215.071	11.75	13	C13H10O3	3,4-DIHYDROXY-3,4-DIHYDRO-9-FLUORENONE	Embedded database
SECIM.Pos000631	229.061	11.76	12	C12H8N2O3	Possibly C12H8N2O3	Embedded database
SECIM.Pos001766	237.149	11.76	14	C14H20O3	4-HEPTYLOXYBENZOIC ACID	Embedded database
SECIM.Pos000630	244.133	11.77	10	C10H19N4OS	Possibly C10H19N4OS	Embedded database
SECIM.Pos000632	266.115	11.77	10	C10H13N6O3	Possibly C10H13N6O3	Embedded database
SECIM.Pos000849	185.154	11.78	11	C11H20O2	GAMMA-UNDECALACTONE	Embedded database
SECIM.Pos001011	295.191	11.78	17	C17H26O4	PHYTUBERIN	Embedded database
SECIM.Pos000633	223.133	11.82	13	C13H18O3	DEHYDROVOMIFOLIOL	Embedded database
SECIM.Pos001362	237.149	11.82	14	C14H20O3	4-HEPTYLOXYBENZOIC ACID	Embedded database
SECIM.Pos000634	291.113	11.83	18	C18H14N2O2	cyclo(D3-Phe-D6-Phe)	Custom library
SECIM.Pos000635	155.107	11.86	9	C9H14O2	BOSCHNIALACTONE	Embedded database
SECIM.Pos000850	270.17	11.9	6		UNK MZ 276.1907 RT 11.90	Embedded database
SECIM.Pos000636	249.146	11.92	13	C13H18N3O2	Possibly C13H18N3O2	Embedded database
SECIM.Pos001012	223.133	11.92	13	C13H18O3	DEHYDROVOMIFOLIOL	Embedded database
SECIM.Pos001263	227.164	11.92	13	C13H22O3	Possibly C13H22O3	Embedded database
SECIM.Pos000637	207.138	11.97	13	C13H18O2	ARTEANNUIN A	Embedded database
SECIM.Pos000639	321.123	11.97	19	C19H16N2O3	ALANGIMARINE	Embedded database
SECIM.Pos000851	207.138	11.97	12		UNK MZ 219.1783 RT 11.95	Embedded database
SECIM.Pos000638	225.149	11.98	13	C13H20O3	VOMIFOLIOL	Embedded database
SECIM.Pos000640	237.149	12.05	14	C14H20O3	4-HEPTYLOXYBENZOIC ACID	Embedded database
SECIM.Pos000641	291.113	12.1	18	C18H14N2O2	VINCARPINE	Embedded database
SECIM.Pos001440	386.291	12.15	21	C21H39NO5	N-HEXADECANOYL-GLUTAMIC ACID	Embedded database
SECIM.Pos000642	169.123	12.16	10	C10H16O2	1,2-CAMPHOLIDE	Embedded database
SECIM.Pos000643	151.112	12.16	10	C10H14O	PIPERITENONE	Embedded database
SECIM.Pos000852	124.121	12.16	8		UNK MZ 132.1471 RT 12.16	Embedded database
SECIM.Pos000646	321.123	12.21	19	C19H16N2O3	XR334	Embedded database
SECIM.Pos001014	386.291	12.27	21	C21H39NO5	N-HEXADECANOYL-GLUTAMIC ACID	Embedded database
SECIM.Pos000647	237.149	12.37	14	C14H20O3	4-HEPTYLOXYBENZOIC ACID	Embedded database
SECIM.Pos000648	213.185	12.38	13	C13H24O2	11-TRIDECENOIC ACID	Embedded database
SECIM.Pos000649	222.149	12.39	5		UNK MZ 227.1659 RT 12.38	Embedded database
SECIM.Pos000650	169.123	12.48	10	C10H16O2	1,2-CAMPHOLIDE	Embedded database
SECIM.Pos001363	237.149	12.5	14	C14H20O3	4-HEPTYLOXYBENZOIC ACID	Embedded database
SECIM.Pos001015	251.164	12.56	15	C15H22O3	ARBUSCULIN A	Embedded database
SECIM.Pos000651	236.164	12.89	6		UNK MZ 242.1850 RT 12.89	Embedded database
SECIM.Pos001365	200.047	13.1	12	C12H7O3	Possibly C12H7O3	Embedded database
SECIM.Pos000652	219.065	13.11	11	C11H11N2OP	Possibly C11H11N2OP	Embedded database
SECIM.Pos000854	219.065	13.11	12	C12H10O4	2-HYDROXY-6-OXO-6-PHENYLHEXA-2,4-DIENOATE	Embedded database
SECIM.Pos001441	218.057	13.11	12	C12H9O4	2-HYDROXY-6-OXO-6-PHENYLHEXA-2,4-DIENOATE	Embedded database
SECIM.Pos001442	240.039	13.11	12	C12H5N3O3	Possibly C12H5N3O3	Embedded database
SECIM.Pos001443	189.055	13.11	11	C11H8O3	1-HYDROXY-2-NAPHTHOATE	Embedded database
SECIM.Pos000653	185.154	13.19	11	C11H20O2	GAMMA-UNDECALACTONE	Embedded database
SECIM.Pos000654	207.138	13.8	13	C13H18O2	ARTEANNUIN A	Embedded database
SECIM.Pos001017	221.154	14.39	14	C14H20O2	OBLONGOLIDE	Embedded database

## Sheet: TableS2-IROA Ratios
Table S2. Ratio of treatment:IS (T12C:IS, n = 4) and control:IS (C12C:IS, n = 4) MS signals for each metabolite detected from N. dassonvillei chemical extracts. T12C:IS and C12C:IS ratios were calculated with ClusterFinder software, from samples prepared using the experimental setup outlined in main text Fig. 1. Due to imputation of missing/zero values for T12C or C12C, metabolites not detected f…
	Compound ID and ratio of T12C:IS or C12C:IS for each replicate culture:
N. dassonvillei Sample Type and Replicate #	SECIM.neg000000	SECIM.neg000001	SECIM.neg000008	SECIM.neg000010	SECIM.neg000019	SECIM.neg000020	SECIM.neg000025	SECIM.neg000026	SECIM.neg000027	SECIM.neg000030	SECIM.neg000032	SECIM.neg000033	SECIM.neg000039	SECIM.neg000041	SECIM.neg000044	SECIM.neg000045	SECIM.neg000049	SECIM.neg000051	SECIM.neg000053	SECIM.neg000057	SECIM.neg000058	SECIM.neg000059	SECIM.neg000061	SECIM.neg000064	SECIM.neg000066	SECIM.neg000069	SECIM.neg000073	SECIM.neg000076	SECIM.neg000077	SECIM.neg000078	SECIM.neg000081	SECIM.neg000088	SECIM.neg000089	SECIM.neg000094	SECIM.neg000095	SECIM.neg000096	SECIM.neg000099	SECIM.neg000100	SECIM.neg000103	SECIM.neg000105	SECIM.neg000111	SECIM.neg000113	SECIM.neg000114	SECIM.neg000116	SECIM.neg000127	SECIM.neg000133	SECIM.neg000134	SECIM.neg000135	SECIM.neg000144
control culture 1	0.780044	1.53006	6.74449e-05	0.672099	0.000116846	0.694044	1.25606	1.34007	0.969099	1.48108	4.42531e-05	0.892057	0.897067	0.786099	0.775084	7.67787e-05	0.390057	0.489067	1.5431	0.407084	0.651044	1.00906	0.693067	9.88885e-05	1.13808	1.37604	1.02206	0.602067	1.2401	0.000116846	7.67787e-05	8.97599e-05	0.132067	3.8461	0.298084	4.42531e-05	0.104057	0.153067	1.9091	0.848084	0.795044	7.74006	3.25707	0.800099	0.000116846	1.22504	5.72344e-05	0.682067	1.3831
control culture 2	1.413	1.26808	0.996033	0.339031	0.000115355	0.710001	1.18908	1.01403	0.687031	1.17208	0.794001	1.00208	0.811033	0.957031	0.753083	1.136	0.343082	0.232033	1.23303	0.301083	0.315001	1.03208	1.09003	3.12173e-05	1.23008	1.217	1.16208	0.536033	1.34703	8.28296e-05	7.261	0.723082	0.173033	3.66203	0.306083	1.26444e-06	0.0850823	0.109033	2.01303	0.891083	0.852001	8.48808	1.60903	0.861031	0.000115355	1.003	0.714082	0.749033	1.28203
control culture 3	1.4311	1.05505	0.780069	0.333085	0.000131292	0.993099	1.16705	0.980069	0.894085	1.1361	0.000131125	0.822054	0.845069	0.907085	0.494099	0.000131125	0.232054	6.92079e-05	1.08309	0.307099	0.320099	1.28005	0.920069	8.54691e-05	1.6351	1.5151	1.29305	0.534069	1.40709	0.000131292	0.000131125	8.62816e-05	0.203069	2.95809	0.275099	9.85998e-05	0.235054	0.306069	2.84709	0.863099	0.811099	13.3431	2.97807	0.808085	0.863099	0.723099	0.936054	1.39607	1.16209
control culture 4	9.99704e-05	0.000131414	0.000116846	7.67787e-05	8.97599e-05	9.99704e-05	1.5981	0.000116846	7.67787e-05	8.97599e-05	9.99704e-05	0.890099	0.000116846	7.67787e-05	8.97599e-05	9.99704e-05	0.000131414	0.000116846	7.67787e-05	8.97599e-05	9.99704e-05	0.000131414	0.000116846	7.67787e-05	8.97599e-05	9.99704e-05	0.000131414	0.000116846	7.67787e-05	8.97599e-05	9.99704e-05	0.000131414	0.000116846	7.67787e-05	8.97599e-05	6.74449e-05	0.000131414	0.000116846	7.67787e-05	8.97599e-05	9.99704e-05	41.2841	0.000116846	7.67787e-05	8.97599e-05	9.99704e-05	0.000131414	0.000116846	7.67787e-05
bipyridyl treatment culture 1	3.94389e-05	4.13409e-05	5.53146e-05	0.00011395	7.34136e-05	3.94389e-05	1.72901	5.53146e-05	0.00011395	7.34136e-05	3.94389e-05	1.29301	5.53146e-05	0.00011395	7.34136e-05	3.94389e-05	4.13409e-05	5.53146e-05	0.00011395	7.34136e-05	3.94389e-05	4.13409e-05	5.53146e-05	0.00011395	7.34136e-05	3.94389e-05	4.13409e-05	5.53146e-05	0.00011395	7.34136e-05	3.94389e-05	4.13409e-05	5.53146e-05	0.00011395	7.34136e-05	6.91336e-06	4.13409e-05	5.53146e-05	0.00011395	7.34136e-05	3.94389e-05	19.985	5.53146e-05	0.00011395	2.30304	3.94389e-05	4.13409e-05	12.323	0.00011395
bipyridyl treatment culture 2	1.36703	1.17408	1.009	0.849082	2.55703	1.24203	1.29708	1.425	1.29208	1.29503	2.44703	1.15508	0.991001	0.884082	0.656033	6.37428e-05	0.191083	0.235001	1.89408	0.246033	0.300031	1.84108	1.457	8.22797e-05	1.46303	0.711031	8.28296e-05	0.956001	1.95108	3.25255e-05	8.64503	0.799083	0.224001	1.30908	1.10703	1.23903	0.148083	0.192001	2.07808	1.02303	0.879031	21.3271	0.591001	1.16908	2.06503	1.26503	0.717083	0.796001	1.78208
bipyridyl treatment culture 3	0.000117995	0.000131292	0.000131125	1.18505	0.000101733	0.000117995	1.6891	0.000131125	8.62816e-05	1.77507	0.000117995	1.7301	0.000131125	1.16805	0.000101733	0.000117995	0.000131292	0.000131125	8.62816e-05	0.677069	0.000117995	0.000131292	0.000131125	8.62816e-05	0.000101733	0.000117995	0.000131292	0.000131125	8.62816e-05	0.000101733	0.000117995	0.000131292	0.000131125	8.62816e-05	0.000101733	8.54691e-05	5.0211	0.000131125	8.62816e-05	1.21607	1.16709	97.1441	0.000131125	8.62816e-05	0.000101733	0.000117995	0.000131292	4.7531	8.62816e-05
bipyridyl treatment culture 4	5.53146e-05	0.00011395	7.34136e-05	1.58301	4.13409e-05	5.53146e-05	1.55508	3.90704	3.94389e-05	1.69501	5.53146e-05	1.24808	7.34136e-05	1.18901	4.13409e-05	5.53146e-05	0.00011395	7.34136e-05	3.94389e-05	0.545009	5.53146e-05	0.00011395	7.34136e-05	3.94389e-05	3.00501	5.53146e-05	0.00011395	7.34136e-05	3.94389e-05	4.13409e-05	5.53146e-05	0.00011395	7.34136e-05	3.94389e-05	4.13409e-05	2.27891e-05	4.38008	7.34136e-05	3.94389e-05	1.32501	1.04902	105.262	7.34136e-05	3.94389e-05	1.48301	5.53146e-05	0.00011395	9.04604	3.94389e-05
[truncated: 1,283 more columns]

## Sheet: TableS3- pvalues
Table S3. N. dassonvillei metabolites for which univariate statistical comparison of control:IS (C12C:IS) and treatment:IS (T12C:IS) ratios (Table S2) by unpaired two sample t-test revealed p < 0.001, supporting metabolite perturbation by bipyridyl iron chelator. Metabolites are arranged in order of increasing p-value. Metabolite identities were proposed as outlined in Table S1.
Putative Metabolite Identity	Compound ID	p-value
Possibly C8H18N2O3P	SECIM.Pos001232	2.70987e-10
Possibly C11H22N2O3	SECIM.Pos000371	1.31609e-08
L-PHENYLALANINE (M+H -NH3 -H20) (M+H)	SECIM.Pos001107	1.56554e-08
Possibly C6H14N2OS2	SECIM.Pos001326	1.41444e-07
THIOFANOX	SECIM.Pos000485	2.23181e-07
CHALCOGRAN	SECIM.Pos000979	2.29731e-07
(2-NAPHTHYL)METHANOL	SECIM.Pos000537	3.08533e-07
NONA-2,6-DIENAL	SECIM.Pos001228	3.17363e-07
UNK MZ 217.1725 RT 6.59	SECIM.Pos000212	3.35876e-07
UNK MZ 226.1431 RT 7.96	SECIM.Pos000350	3.59116e-07
VINCARPINE	SECIM.Pos000634	4.12506e-07
L-PHENYLALANINE (M+Na) (M+H)	SECIM.Pos001105	4.58321e-07
L-PHENYLALANINE (M+H -NH3) (M+H)	SECIM.Pos001106	4.91218e-07
RUDRAKINE	SECIM.Pos001436	5.37193e-07
THIOPHENE OXIDE	SECIM.Pos000366	5.88675e-07
UNK MZ 199.1619 RT 6.68	SECIM.Pos000220	5.93861e-07
VINCARPINE	SECIM.Pos000641	6.08064e-07
Possibly C9H11NO2	SECIM.Pos000192	6.15364e-07
Possibly C11H9N4O3	SECIM.Pos000929	6.3538e-07
Possibly C10H13N6O3	SECIM.Pos000632	7.68548e-07
5-METHYLTHIO-D-RIBOSE	SECIM.Pos000671	9.29539e-07
UNK MZ 258.1982 RT 9.51	SECIM.Pos000519	9.97896e-07
Possibly C16H20N5O3	SECIM.Pos000521	1.06033e-06
L-PHENYLALANINE (M+H -CH2O2) (M+H)	SECIM.Pos000193	1.41513e-06
3-METHYLENEOXINDOLE	SECIM.Pos001311	1.63489e-06
UNK MZ 164.1372 RT 9.82	SECIM.Pos001342	1.6588e-06
UNK MZ 243.1790 RT 9.14	SECIM.Pos000479	1.77664e-06
2-AMINOPHENOL (M+H)	SECIM.Pos000116	1.80629e-06
PROPAZINE	SECIM.Pos000618	1.95481e-06
5-HYDROXYINDOLEACETATE	SECIM.Pos000382	2.15738e-06
Possibly C6H10N3OP2	SECIM.Pos000670	2.28938e-06
BENDIOCARB	SECIM.Pos000274	2.43403e-06
4-HYDROXY-3-METHOXY-BENZENEMETHANOL	SECIM.Pos000438	2.46499e-06
1,2-DIHYDRONAPHTHALENE	SECIM.Pos000625	2.5803e-06
1,2-DIHYDROXY-5-(METHYLTHIO)PENT-1-EN-3-ONE	SECIM.Pos000082	2.58387e-06
INDOLINE	SECIM.Pos000460	2.90847e-06
5-METHYLTHIO-D-RIBOSE	SECIM.Pos000869	3.16232e-06
1,2-DIHYDROXY-5-(METHYLTHIO)PENT-1-EN-3-ONE	SECIM.Pos000866	3.25835e-06
Possibly C15H22N4O7	SECIM.Pos000484	3.60729e-06
(R)-2-METHYLIMINO-1-PHENYLPROPAN-1-OL	SECIM.Pos000499	3.62982e-06
CYCLOHEXENE	SECIM.Pos000427	3.85435e-06
BESTATIN	SECIM.Pos000803	4.02521e-06
4-GUANIDINOBUTANOATE (M+Na)	SECIM.Pos001059	4.02642e-06
L-PHENYLALANINE (M+H -NH3 -CH2O2) (M+H)	SECIM.Pos001108	4.18273e-06
4-HEPTYLOXYBENZOIC ACID	SECIM.Pos000647	4.50532e-06
2-[3-ETHYL-5-(4-METHOXYPHENYL)-1H-PYRAZOL-4-YL]PHENOL	SECIM.Pos000563	4.94906e-06
CROTANECINE	SECIM.Pos000208	5.04308e-06
Possibly C8H14N5O2P	SECIM.Pos001231	5.15493e-06
Possibly C6H8N3O2S	SECIM.Pos001581	5.224e-06
Possibly C10H6N6O7	SECIM.Pos001284	5.28979e-06
1,3,5-TRIMETHOXYBENZENE	SECIM.Pos000508	5.3467e-06
Possibly C6H10OP2	SECIM.Pos000054	5.37217e-06
N6-METHYL-L-LYSINE	SECIM.Pos000327	5.63201e-06
UROCANATE (M+H)	SECIM.Pos001079	5.92548e-06
5-METHYLTHIO-D-RIBOSE	SECIM.Pos000089	6.03457e-06
Possibly C6H9N5OP	SECIM.Pos000041	6.37359e-06
UNK MZ 216.1967 RT 10.25	SECIM.Pos001241	6.95356e-06
Possibly C8H10N2O3	SECIM.Pos000184	7.16198e-06
UNK MZ 287.1308 RT 8.11	SECIM.Pos000377	7.49415e-06
UNK MZ 234.1170 RT 8.42	SECIM.Pos001678	8.139e-06
BENDIOCARB	SECIM.Pos000396	9.07575e-06
UNK MZ 148.1421 RT 9.76	SECIM.Pos000538	9.80432e-06
Possibly C9H15N6O3	SECIM.Pos000480	1.0058e-05
Possibly C11H18N5O2	SECIM.Pos000372	1.03672e-05
ALPHA-IONONE	SECIM.Pos000843	1.068e-05
UNK MZ 204.1612 RT 7.97	SECIM.Pos000353	1.34412e-05
UNK MZ 172.1155 RT 8.55	SECIM.Pos000425	1.4856e-05
D-MANNITOL 1-PHOSPHATE	SECIM.Pos000683	1.50909e-05
UNK MZ 201.1138 RT 7.46	SECIM.Pos000287	1.60979e-05
Possibly C11H15NO5	SECIM.Pos000380	1.67834e-05
BAPTIFOLINE	SECIM.Pos000529	1.68563e-05
ETHYL CINNAMATE	SECIM.Pos000624	1.72885e-05
Possibly C10H11N7O4P	SECIM.Pos000720	1.73396e-05
Possibly C14H20N4O7	SECIM.Pos000430	1.87584e-05
PHENSUXIMIDE	SECIM.Pos001329	2.12782e-05
Possibly C10H8N7O	SECIM.Pos000501	2.1416e-05
L-TYROSINE (M+H)	SECIM.Pos000146	2.21734e-05
UNK MZ 212.1656 RT 8.01	SECIM.Pos000360	2.30554e-05
PHENMETRAZINE	SECIM.Pos000550	2.33171e-05
UNK MZ 233.1589 RT 6.88	SECIM.Pos000240	2.38682e-05
UNK MZ 203.1577 RT 7.25	SECIM.Pos000267	2.42313e-05
RETRONECINE	SECIM.Pos000226	2.57191e-05
Possibly C10H20N2O3	SECIM.Pos000324	2.62608e-05
Possibly C12H19N6O6P	SECIM.Pos001218	2.62941e-05
N(6)-ACETONYLLYSINE	SECIM.Pos000271	2.64234e-05
Possibly C10H19N4OS	SECIM.Pos000630	2.79741e-05
Possibly C6H10N3OP2	SECIM.Pos000090	2.99487e-05
2-HYDROXY-2,4-PENTADIENOATE	SECIM.Pos000858	3.01565e-05
UROCANATE	SECIM.Pos001088	3.05983e-05
ETHYL 2-METHYLBUT-2-ENOATE	SECIM.Pos000426	3.16404e-05
Possibly C9H16N2O3	SECIM.Pos001115	3.18037e-05
ALPHA-METHYLENE GAMMA-BUTYROLACTONE	SECIM.Pos000864	3.25486e-05
N(6),N(6)-DIMETHYL-L-LYSINE	SECIM.Pos000373	3.31191e-05
PHENSUXIMIDE	SECIM.Pos000723	3.37036e-05
Possibly C12H26OP3	SECIM.Pos000935	3.6847e-05
Possibly C14H11N4O2	SECIM.Pos000512	3.71029e-05
PHENYLACETALDEHYDE	SECIM.Pos000323	3.85591e-05
Possibly C5H8NaO	SECIM.Pos001299	3.88126e-05
INDOLE-3-ACETATE	SECIM.Pos000551	3.89435e-05
L-PHENYLALANINE	SECIM.Pos000459	3.95875e-05
3-METHOXYBENZYL ALCOHOL	SECIM.Pos000265	3.97012e-05
Possibly C14H15NO3	SECIM.Pos000511	4.12399e-05
PYRIDOXAL	SECIM.Pos000781	4.23815e-05
Possibly C8H9NO	SECIM.Pos000144	4.42688e-05
Possibly C9H16N2O2 (M+H)	SECIM.Pos000273	4.94661e-05
Possibly C15H25N4OS	SECIM.Pos000520	5.01787e-05
Possibly C15H24N5OP2	SECIM.Pos000374	5.08717e-05
Possibly C8H18N2P2	SECIM.Pos000431	5.26177e-05
3-METHYLENEOXINDOLE	SECIM.neg000393	5.36727e-05
Possibly C6H10N3OP2	SECIM.Pos000868	5.39108e-05
UNK MZ 169.1100 RT 6.54	SECIM.Pos000206	5.41327e-05
D-TRYPTOPHAN (M+H-NH3)	SECIM.Pos000321	5.58638e-05
D-LYXOSE (M+Na)	SECIM.Pos000030	5.60442e-05
ALBOATRIN	SECIM.Pos000615	6.04666e-05
Possibly C7H7N4O2	SECIM.Pos000145	6.08595e-05
UNK MZ 166.1526 RT 9.76	SECIM.Pos000814	6.16524e-05
L-ARGININATE	SECIM.Pos000919	6.36108e-05
Possibly C10H13N4O5	SECIM.Pos000942	6.37283e-05
N(ALPHA)-BENZYLOXYCARBONYL-L-LEUCINE	SECIM.Pos000829	6.41241e-05
Possibly C6H12N3O2P2	SECIM.Pos001649	6.71732e-05
Possibly C6H14N3O6P	SECIM.Pos001057	6.77395e-05
Possibly C9H12N5O2	SECIM.Pos000204	6.79817e-05
Possibly C11H11NO5	SECIM.Pos000790	6.96661e-05
Possibly C17H31NO3	SECIM.Pos001252	7.16645e-05
L-TYROSINE (M+H-NH3)	SECIM.Pos000147	7.36449e-05
Possibly C13H25NO	SECIM.Pos001242	7.73041e-05
N-ACETYL-L-PHENYLALANINE	SECIM.Pos000458	8.14038e-05
Possibly C19H25N3O7	SECIM.Pos000957	8.66672e-05
NICOTINATE (M+H)	SECIM.Pos000865	8.9017e-05
DARLINGINE	SECIM.Pos000561	8.95752e-05
7-TRIDECYNOIC ACID	SECIM.Pos000842	8.95901e-05
UNK MZ 184.1351 RT 10.25	SECIM.Pos001347	9.03529e-05
L-ISOLEUCINE (M+Na)	SECIM.Pos000119	9.13128e-05
L-TYROSINE (M+Na)	SECIM.Pos000148	0.000100489
1-HYDROXY-2-NAPHTHOATE	SECIM.Pos000577	0.000100771
BISUCABERIN	SECIM.Pos000359	0.000101149
Possibly C10H7NO2	SECIM.Pos000355	0.000103934
UNK MZ 311.1719 RT 7.14	SECIM.Pos000258	0.000104414
Possibly C12H20N2O4	SECIM.Pos000416	0.000105435
AC-TYR-OET	SECIM.Pos000421	0.000106882
cyclo(D3-Phe-L-Leu) (2)	SECIM.Pos000595	0.000109665
FIBRIN	SECIM.Pos000108	0.000109747
METHYLDOPA ANHYDROUS	SECIM.Pos000403	0.000112466
Possibly C7H13NP2	SECIM.Pos001592	0.000116261
D-TRYPTOPHAN (M-H)	SECIM.neg000274	0.000116359
CYCLOOCTYNE	SECIM.Pos000621	0.000123666
Possibly C5H11N4O2	SECIM.Pos000254	0.000124176
UNK MZ 295.1765 RT 7.89	SECIM.Pos000340	0.000124944
2-HYDROXYBENZOTHIAZOLE	SECIM.Pos000457	0.000126936
PROTOANEMONIN	SECIM.Pos000048	0.000129494
2,4-HEPTADIENAL	SECIM.Pos000777	0.000133076
Possibly C9H11N4O2	SECIM.Pos000952	0.000136002
Possibly C6H5N5P	SECIM.Pos000053	0.00014372
Possibly C9H15N3OPS	SECIM.Pos001639	0.000148152
UNK MZ 187.1344 RT 9.14	SECIM.Pos000478	0.000148273
MANNOSE (M+K)	SECIM.Pos000051	0.00015128
1-PHENYLETHYLAMINE	SECIM.Pos000285	0.000151367
QUINOLINE	SECIM.Pos000552	0.000154321
L-AROGENATE	SECIM.Pos000261	0.00015844
Possibly C14H17N10P	SECIM.Pos001320	0.000162696
Possibly C18H28N7O5	SECIM.Pos000358	0.000167815
Possibly C11H4N6	SECIM.Pos001010	0.000174966
Possibly C10H16N5O2	SECIM.Pos000325	0.000177003
Possibly C10H12N3OS	SECIM.Pos001701	0.00018272
(E)-3,7-DIMETHYL-2,7-OCTADIENYL PROPIONATE	SECIM.Pos000608	0.000183368
L-ALANINE (M+H)	SECIM.Pos001031	0.0001859
Possibly C10H17O8P	SECIM.Pos000922	0.00018642
Possibly C10H19O12	SECIM.Pos000402	0.000190211
CIS-1,2-DIHYDRONAPHTHALENE-1,2-DIOL	SECIM.Pos000549	0.000192646
COUMARINE	SECIM.Pos000474	0.00019863
Possibly C4H8O4S	SECIM.Pos000663	0.000200669
3-METHYLENEOXINDOLE	SECIM.Pos000540	0.000201747
Possibly C14H19N7O8	SECIM.Pos001323	0.00021888
UNK MZ 301.2214 RT 10.91	SECIM.Pos001255	0.00022616
ALDICARB	SECIM.Pos000938	0.000243141
Possibly C10H11N6O4	SECIM.Pos001751	0.000244463
UNK MZ 256.0990 RT 8.32	SECIM.Pos000764	0.000275555
5-HYDROXYINDOLEACETATE	SECIM.Pos001681	0.000276354
BOSCHNIALACTONE	SECIM.Pos000620	0.000285127
Possibly C16H24N4O7	SECIM.Pos000546	0.000288606
Possibly C7H6O	SECIM.Pos000912	0.00028955
Possibly C6H12O5S	SECIM.Pos000052	0.000298208
Possibly C13H19N7OP	SECIM.Pos000365	0.00029935
Possibly C15H18N5O2	SECIM.Pos000498	0.000309061
Possibly C10H22N2P2	SECIM.Pos000547	0.0003178
LUMICHROME	SECIM.Pos000970	0.000319567
GAMMA-UNDECALACTONE	SECIM.Pos000849	0.000322123
N(6),N(6)-DIMETHYL-L-LYSINE	SECIM.Pos000190	0.000364664
ACROPHYLLINE	SECIM.Pos001256	0.000378674
Possibly C10H15O10	SECIM.Pos000553	0.000393763
Possibly C12H12N9O4	SECIM.Pos000950	0.000394772
Possibly C11H21N4OS	SECIM.Pos000946	0.000401278
SPIGUETIDINE	SECIM.Pos000497	0.000424537
Possibly C16H6N9O	SECIM.Pos000736	0.000427421
Possibly C5H11N	SECIM.Pos000126	0.000428352
NORSANGUININE	SECIM.Pos000541	0.000435378
UNK MZ 209.1501 RT 6.49	SECIM.Pos000203	0.000440134
Possibly C19H35NO3	SECIM.Pos001262	0.000461824
PARAMETHADIONE	SECIM.Pos000150	0.000462623
Possibly C8H9N5O	SECIM.Pos000252	0.000462804
UNK MZ 242.1850 RT 12.89	SECIM.Pos000651	0.000476308
Possibly C14H21N7OP	SECIM.Pos000432	0.000480683
LEVETIRACETAM	SECIM.Pos000693	0.000482364
UNK MZ 246.1708 RT 8.29	SECIM.Pos001192	0.000500996
(2-NAPHTHYL)METHANOL	SECIM.Pos001358	0.000514047
UNK MZ 241.1473 RT 7.51	SECIM.Pos001293	0.000539952
Possibly C11H11N4O2	SECIM.Pos000470	0.000543307
N-ACETYL-DL-METHIONINE (M+H-H2O)	SECIM.Pos000722	0.000556283
STYRENE	SECIM.Pos000506	0.000559172
UNK MZ 170.1557 RT 7.91	SECIM.Pos000344	0.000563079
PANCRATISIDE	SECIM.Pos000987	0.000566617
Possibly C11H9N4O2	SECIM.Pos000305	0.000579497
BETA-NAPHTHOL	SECIM.Pos000490	0.000594326
ALANGIMARINE	SECIM.Pos000646	0.000602607
Possibly C10H4NO	SECIM.Pos000264	0.00062217
3,4-DIMETHOXYPHENYLETHYLAMINE	SECIM.Pos000626	0.000622563
Possibly C9H20N3O2P	SECIM.Pos000260	0.000625124
URACIL (M+H)	SECIM.Pos000092	0.000630102
2-HYDROXYCYCLOHEXAN-1-ONE	SECIM.Pos000293	0.000651506
N-ACETYL-L-PHENYLALANINE	SECIM.neg000316	0.000657106
BISUCABERIN	SECIM.Pos000357	0.000660617
L-LEUCINE	SECIM.Pos000399	0.000665665
Possibly C11H9NO	SECIM.Pos000954	0.000670244
Possibly C12H9N6O	SECIM.Pos000509	0.000670737
OBLONGOLIDE	SECIM.Pos001017	0.000671722
TYR-OET	SECIM.Pos000515	0.00067605
2-(N-MORPHOLINO)ETHANESULFONIC ACID	SECIM.Pos000656	0.000678346
UNK MZ 189.1420 RT 6.42	SECIM.Pos000197	0.000685663
Possibly C8H9N4O2	SECIM.Pos001276	0.000690877
Possibly C12H5N3O3	SECIM.Pos001442	0.000695395
Possibly C9H16N2O2 (M+Na)	SECIM.Pos000275	0.000710588
L-LEUCINE	SECIM.Pos001185	0.000710781
Possibly C8H10N5O	SECIM.Pos000692	0.000714453
Possibly C11H17N5O2P2	SECIM.Pos000179	0.000721543
UNK MZ 155.1365 RT 7.33	SECIM.Pos000276	0.000725883
INF271	SECIM.Pos000581	0.000747621
L-ISOLEUCINE (M+H)	SECIM.Pos000118	0.000771556
ZINGERONE	SECIM.Pos001530	0.000773756
INDOLELACTATE	SECIM.Pos001324	0.000778903
AC-TYR-OET	SECIM.Pos000527	0.00082141
Possibly C18H23N3O7	SECIM.Pos000947	0.000834167
UNK MZ 187.1341 RT 8.14	SECIM.Pos000379	0.000835888
BETA-L-LYXOFURANOSYLAMINE	SECIM.Pos001368	0.000849359
INDOLEPYRUVATE	SECIM.Pos000443	0.000868863
SUCCINAMOPINE	SECIM.Pos000901	0.000876566
Possibly C17H20NP	SECIM.Pos000833	0.000883075
DARLINGINE	SECIM.Pos000436	0.000912654
BENZYLPENILLOALDEHYDE	SECIM.Pos001828	0.00091275
ZINGERONE	SECIM.Pos000588	0.000914038
Possibly C13H15N10P	SECIM.Pos000364	0.000917927
LOOKUP	SECIM.Pos000319	0.000927272
6E-OCTENE-2,4-DIYNOIC ACID	SECIM.Pos000314	0.000927516
N-BENZYLOXYCARBONYLGLYCINE	SECIM.Pos000770	0.000929236
